# Supplementary material for: The one-dimensional coordination polymer poly[tetra­kis­[(4-chloro­phen­yl)methanaminium] [cadmate-μ-cyclo­hexa­phospho­rato]]
Source: Acta Crystallogr Sect E Struct Rep Online. 2011 Oct 22;67(Pt 11):m1549–50. doi: 10.1107/S160053681104133X (PMC3246971; doi:10.1107/S160053681104133X)
Supplement: Supplementary file 1 [file e-67-m1549-sup1.cif]

##############################################################################
#                                                                            #
# This CIF contains the data in a paper accepted for publication in          #
# Acta Crystallographica Section E. It conforms to the requirements of       #
# Notes for Authors for Acta Crystallographica Section E, and has been       #
# peer reviewed under the auspices of the IUCr Commission on Journals.       #
#                                                                            #
# Full details of the Crystallographic Information File format               #
# are given in the paper "The Crystallographic Information File (CIF):       #
# a New Standard Archive File for Crystallography" by S. R. Hall, F. H.      #
# Allen and I. D. Brown [Acta Cryst. (1991), A47, 655-685].                  #
#                                                                            #
# The current version of the core CIF dictionary is obtainable from          #
# ftp://ftp.iucr.org/pub/cif_core.dic.                                       #
#                                                                            #
# Software is freely available for graphical display of the structure(s)     #
# in this CIF. For information consult the CIF software page                 #
# http://www.iucr.org/resources/cif/software.                                #
#                                                                            #
# This file may be used for bona fide research purposes within the           #
# scientific community so long as proper attribution is given to the journal # 
# article from which it was obtained.                                        #
#                                                                            #
##############################################################################
data_global
_audit_creation_method     'PLATON <TABLE ACC> option'
_journal_date_recd_electronic     2011-09-20
_journal_date_accepted     2011-10-07
_journal_name_full     'Acta Crystallographica, Section E'
_journal_year     2011
_journal_volume     67
_journal_issue     11
_journal_page_first     m1549
_journal_page_last     m1550
_journal_paper_category     QM
_journal_coeditor_code     FF2028
_publ_contact_author_name     'Sonia Abid'
_publ_contact_author_address
;
Laboratoire de chimie des Mat\'eriaux
Facult\'e des Sciences de Bizerte
7021 Zarzouna Bizerte Tunisie
;
_publ_contact_author_email     'sonia.abid@fsb.rnu.tn'
_publ_contact_author_fax     '216 72 590 566'
_publ_contact_author_phone     '216 72 591 906'
_publ_section_title
;
The one-dimensional coordination polymer
poly[tetrakis[(4-chlorophenyl)methanaminium]
[cadmate-\m-cyclohexaphosphorato]]
;
loop_
    _publ_author_name
    _publ_author_footnote
    _publ_author_address
    'Abid, Sonia' .
;
Laboratoire de Chimie des Mat\'eriaux
Facult\'e des Sciences de Bizerte
7021 Zarzouna Bizerte
Tunisia
;
    'Al-Deyab, S. Salem' .
;
Petrochemical Research Chair
College of Science
King Saud University
Riyadh
Saudi Arabia
;
    'Rzaigui, Mohamed' .
;
Laboratoire de Chimie des Mat\'eriaux
Facult\'e des Sciences de Bizerte
7021 Zarzouna Bizerte
Tunisia
;
data_I
_audit_creation_method     SHELXL-97
_chemical_name_systematic
;
poly[tetrakis[(4-chlorophenyl)methanaminium] [cadmate-\m-cyclohexaphosphorato]]
;
_chemical_formula_moiety     'Cd O18 P6, 4(C7 H9 Cl N)'
_chemical_formula_sum     'C28 H36 Cd Cl4 N4 O18 P6'
_chemical_formula_iupac     '(C7 H9 Cl N)4 [Cd (P6 O18)]'
_chemical_formula_weight     1156.63
_symmetry_cell_setting     triclinic
_symmetry_space_group_name_H-M     'P -1'
_symmetry_space_group_name_Hall     '-P 1'
loop_
    _symmetry_equiv_pos_as_xyz
    'x, y, z'
    '-x, -y, -z'
_cell_length_a     8.021(4)
_cell_length_b     8.1696(16)
_cell_length_c     17.919(3)
_cell_angle_alpha     87.31(5)
_cell_angle_beta     88.914(19)
_cell_angle_gamma     70.100(3)
_cell_volume     1102.9(6)
_cell_formula_units_Z     1
_cell_measurement_reflns_used     25
_cell_measurement_theta_min     9.12
_cell_measurement_theta_max     10.78
_cell_measurement_temperature     293(2)
_exptl_crystal_description     prism
_exptl_crystal_colour     colourless
_exptl_crystal_size_max     0.22
_exptl_crystal_size_mid     0.20
_exptl_crystal_size_min     0.18
_exptl_crystal_density_diffrn     1.741
_exptl_crystal_density_meas     ?
_exptl_crystal_density_method     'not measured'
_exptl_crystal_F_000     582
_exptl_absorpt_coefficient_mu     1.030
_exptl_absorpt_correction_type     none
_exptl_absorpt_process_details     ?
_diffrn_ambient_temperature     293
_diffrn_radiation_type     Mok\a
_diffrn_radiation_wavelength     0.71073
_diffrn_radiation_monochromator     graphite
_diffrn_measurement_device_type     'Enraf--Nonius TurboCAD-4'
_diffrn_measurement_device     '\k-geometry diffractometer'
_diffrn_measurement_method     'non-profiled omega scans'
_diffrn_reflns_number     3873
_diffrn_reflns_av_R_equivalents     0.0094
_diffrn_reflns_av_sigmaI/netI     0.0110
_diffrn_reflns_theta_min     2.28
_diffrn_reflns_theta_max     27.97
_diffrn_reflns_theta_full     30
_diffrn_measured_fraction_theta_max     0.710
_diffrn_measured_fraction_theta_full     1
_diffrn_reflns_limit_h_min     -9
_diffrn_reflns_limit_h_max     10
_diffrn_reflns_limit_k_min     0
_diffrn_reflns_limit_k_max     10
_diffrn_reflns_limit_l_min     -5
_diffrn_reflns_limit_l_max     23
_diffrn_standards_number     2
_diffrn_standards_interval_time     120
_diffrn_standards_decay_%     1
loop_
    _diffrn_standard_refln_index_h
    _diffrn_standard_refln_index_k
    _diffrn_standard_refln_index_l
    -3 -2 4
    -1 -4 3
_refine_special_details
;
Refinement of <i>F</i>^2^ against ALL reflections. The weighted <i>R</i>-factor
<i>wR</i> and goodness of fit <i>S</i> are based on <i>F</i>^2^, conventional
<i>R</i>-factors <i>R</i> are based on <i>F</i>, with <i>F</i> set to zero for
negative <i>F</i>^2^. The threshold expression of <i>F</i>^2^ >
\s(<i>F</i>^2^) is used only for calculating <i>R</i>-factors(gt) <i>etc</i>.
and is not relevant to the choice of reflections for refinement.
<i>R</i>-factors based on <i>F</i>^2^ are statistically about twice as large
as those based on <i>F</i>, and <i>R</i>- factors based on ALL data will be
even larger.
;
_reflns_number_total     3770
_reflns_number_gt     3506
_reflns_threshold_expression     >2sigma(I)
_refine_ls_structure_factor_coef     Fsqd
_refine_ls_matrix_type     full
_refine_ls_R_factor_all     0.0300
_refine_ls_R_factor_gt     0.0272
_refine_ls_wR_factor_gt     0.0727
_refine_ls_wR_factor_ref     0.0743
_refine_ls_goodness_of_fit_ref     1.142
_refine_ls_restrained_S_all     1.142
_refine_ls_number_reflns     3770
_refine_ls_number_parameters     277
_refine_ls_number_restraints     0
_refine_ls_hydrogen_treatment     constr
_refine_ls_weighting_scheme     calc
_refine_ls_weighting_details
         'calc w=1/[\s^2^(Fo^2^)+(0.0373P)^2^+0.8630P] where P=(Fo^2^+2Fc^2^)/3'
_atom_sites_solution_hydrogens     geom
_atom_sites_solution_primary     direct
_atom_sites_solution_secondary     difmap
_refine_ls_shift/su_max     0.022
_refine_ls_shift/su_mean     0.002
_refine_diff_density_max     0.757
_refine_diff_density_min     -0.566
_refine_ls_extinction_method     none
_refine_ls_extinction_coef     ?
loop_
    _atom_type_symbol
    _atom_type_description
    _atom_type_scat_dispersion_real
    _atom_type_scat_dispersion_imag
    _atom_type_scat_source
    'C' 'C' 0.0033 0.0016
                         'International Tables Vol C Tables 4.2.6.8 and 6.1.1.4'
    'H' 'H' 0.0000 0.0000
                         'International Tables Vol C Tables 4.2.6.8 and 6.1.1.4'
    'Cd' 'Cd' -0.8075 1.2024
                         'International Tables Vol C Tables 4.2.6.8 and 6.1.1.4'
    'Cl' 'Cl' 0.1484 0.1585
                         'International Tables Vol C Tables 4.2.6.8 and 6.1.1.4'
    'N' 'N' 0.0061 0.0033
                         'International Tables Vol C Tables 4.2.6.8 and 6.1.1.4'
    'O' 'O' 0.0106 0.0060
                         'International Tables Vol C Tables 4.2.6.8 and 6.1.1.4'
    'P' 'P' 0.1023 0.0942
                         'International Tables Vol C Tables 4.2.6.8 and 6.1.1.4'
_computing_data_collection     'CAD-4 Express (Enraf--Nonius, 1994)'
_computing_cell_refinement     'CAD-4 Express (Enraf--Nonius, 1994)'
_computing_data_reduction     'XCAD4 (Harms & Wocadlo, 1995)'
_computing_structure_solution     'SHELXS-97 (Sheldrick, 2008)'
_computing_structure_refinement     'SHELXL-97 (Sheldrick, 2008)'
_computing_molecular_graphics     'ORTEP-3 (Farrugia, 1997)'
_computing_publication_material
                                   'WinGX publication routines (Farrugia, 1999)'
loop_
    _atom_site_type_symbol
    _atom_site_label
    _atom_site_fract_x
    _atom_site_fract_y
    _atom_site_fract_z
    _atom_site_U_iso_or_equiv
    _atom_site_adp_type
    _atom_site_calc_flag
    _atom_site_refinement_flags
    _atom_site_occupancy
    _atom_site_symmetry_multiplicity
    _atom_site_disorder_assembly
    _atom_site_disorder_group
    P P1 0.67291(7) 0.07788(7) 0.58321(4) 0.02160(17) Uani d . 1 1 . .
    P P2 0.31753(7) 0.30435(7) 0.62408(4) 0.02213(17) Uani d . 1 1 . .
    P P3 0.21259(7) 0.28764(8) 0.46566(4) 0.02360(18) Uani d . 1 1 . .
    O O1 0.8257(2) 0.0489(2) 0.63383(12) 0.0306(5) Uani d . 1 1 . .
    O O2 0.6552(2) 0.1994(2) 0.51710(12) 0.0278(5) Uani d . 1 1 . .
    O O3 0.4957(2) 0.1402(2) 0.63318(13) 0.0332(5) Uani d . 1 1 . .
    O O4 0.6588(2) -0.1001(2) 0.55819(13) 0.0321(6) Uani d . 1 1 . .
    O O5 0.3676(2) 0.4624(2) 0.60678(11) 0.0265(5) Uani d . 1 1 . .
    O O6 0.2085(2) 0.3003(2) 0.69060(12) 0.0316(5) Uani d . 1 1 . .
    O O7 0.2237(3) 0.2579(3) 0.55466(12) 0.0354(6) Uani d . 1 1 . .
    O O8 0.0311(2) 0.3219(2) 0.44049(13) 0.0390(6) Uani d . 1 1 . .
    O O9 0.3052(2) 0.4116(2) 0.43979(12) 0.0295(5) Uani d . 1 1 . .
    Cd Cd 0.5000 0.5000 0.5000 0.02314(9) Uani d S 1 2 . .
    N N1 0.8521(3) 0.3592(3) 0.68090(16) 0.0336(6) Uani d . 1 1 . .
    H H1A 0.8605 0.2565 0.6633 0.050 Uiso calc R 1 1 . .
    H H1B 0.9603 0.3617 0.6892 0.050 Uiso calc R 1 1 . .
    H H1C 0.7969 0.4438 0.6476 0.050 Uiso calc R 1 1 . .
    C C1 0.7286(4) 0.5549(4) 0.7877(2) 0.0373(9) Uani d . 1 1 . .
    C C2 0.7656(4) 0.6922(4) 0.7522(2) 0.0452(10) Uani d . 1 1 . .
    H H2 0.8130 0.6803 0.7042 0.054 Uiso calc R 1 1 . .
    C C3 0.7325(5) 0.8486(5) 0.7875(2) 0.0500(10) Uani d . 1 1 . .
    H H3 0.7541 0.9424 0.7631 0.060 Uiso calc R 1 1 . .
    C C4 0.6673(5) 0.8608(5) 0.8592(2) 0.0564(12) Uani d . 1 1 . .
    C C5 0.6306(6) 0.7272(6) 0.8958(3) 0.0661(13) Uani d . 1 1 . .
    H H5 0.5852 0.7391 0.9442 0.079 Uiso calc R 1 1 . .
    C C6 0.6619(5) 0.5735(5) 0.8598(2) 0.0522(11) Uani d . 1 1 . .
    H H6 0.6377 0.4813 0.8844 0.063 Uiso calc R 1 1 . .
    C C7 0.7503(5) 0.3849(4) 0.7516(2) 0.0502(11) Uani d . 1 1 . .
    H H7A 0.8092 0.2893 0.7867 0.060 Uiso calc R 1 1 . .
    H H7B 0.6336 0.3799 0.7420 0.060 Uiso calc R 1 1 . .
    Cl Cl1 0.6261(2) 1.05722(18) 0.90321(8) 0.1103(6) Uani d . 1 1 . .
    N N2 0.8179(3) 0.1736(3) 0.37553(14) 0.0286(6) Uani d . 1 1 . .
    H H2A 0.7756 0.1534 0.4200 0.043 Uiso calc R 1 1 . .
    H H2B 0.8255 0.2800 0.3734 0.043 Uiso calc R 1 1 . .
    H H2C 0.9251 0.0952 0.3689 0.043 Uiso calc R 1 1 . .
    C C8 0.7590(4) 0.1923(4) 0.24011(19) 0.0358(8) Uani d . 1 1 . .
    C C9 0.8004(5) 0.0633(5) 0.1879(2) 0.0564(12) Uani d . 1 1 . .
    H H9 0.7943 -0.0456 0.2019 0.068 Uiso calc R 1 1 . .
    C C10 0.8495(7) 0.0933(6) 0.1169(3) 0.0694(15) Uani d . 1 1 . .
    H H10 0.8750 0.0059 0.0826 0.083 Uiso calc R 1 1 . .
    C C11 0.8614(6) 0.2538(6) 0.0958(2) 0.0589(12) Uani d . 1 1 . .
    C C12 0.8237(5) 0.3838(5) 0.1459(2) 0.0558(11) Uani d . 1 1 . .
    H H12 0.8325 0.4915 0.1317 0.067 Uiso calc R 1 1 . .
    C C13 0.7730(4) 0.3532(4) 0.2169(2) 0.0453(10) Uani d . 1 1 . .
    H H13 0.7472 0.4416 0.2507 0.054 Uiso calc R 1 1 . .
    C C14 0.6978(4) 0.1610(4) 0.3163(2) 0.0401(9) Uani d . 1 1 . .
    H H14A 0.5808 0.2454 0.3244 0.048 Uiso calc R 1 1 . .
    H H14B 0.6877 0.0460 0.3198 0.048 Uiso calc R 1 1 . .
    Cl Cl2 0.9233(3) 0.2940(2) 0.00535(8) 0.1069(6) Uani d . 1 1 . .
loop_
    _atom_site_aniso_label
    _atom_site_aniso_U_11
    _atom_site_aniso_U_22
    _atom_site_aniso_U_33
    _atom_site_aniso_U_12
    _atom_site_aniso_U_13
    _atom_site_aniso_U_23
    P1 0.0171(2) 0.0128(2) 0.0337(4) -0.0031(2) 0.0003(3) -0.0040(3)
    P2 0.0190(2) 0.0152(3) 0.0315(4) -0.0047(2) 0.0032(3) -0.0051(3)
    P3 0.0204(2) 0.0144(3) 0.0364(4) -0.0057(2) -0.0049(3) -0.0045(4)
    O1 0.0246(8) 0.0235(8) 0.0421(13) -0.0050(7) -0.0056(8) -0.0079(10)
    O2 0.0262(8) 0.0182(8) 0.0356(13) -0.0035(6) 0.0047(8) -0.0001(10)
    O3 0.0249(8) 0.0201(8) 0.0471(15) 0.0005(7) 0.0114(9) 0.0041(11)
    O4 0.0235(7) 0.0152(7) 0.0566(16) -0.0043(6) -0.0065(9) -0.0078(11)
    O5 0.0288(8) 0.0161(7) 0.0355(12) -0.0084(6) 0.0038(8) -0.0060(10)
    O6 0.0268(8) 0.0288(9) 0.0387(13) -0.0085(7) 0.0084(8) -0.0065(11)
    O7 0.0427(10) 0.0386(11) 0.0354(14) -0.0273(9) -0.0031(9) -0.0022(12)
    O8 0.0230(8) 0.0293(9) 0.0635(17) -0.0050(7) -0.0104(9) -0.0154(12)
    O9 0.0334(8) 0.0195(8) 0.0392(13) -0.0133(7) -0.0079(9) -0.0007(10)
    Cd 0.02384(11) 0.01532(11) 0.03217(18) -0.00887(9) -0.00109(10) -0.00258(13)
    N1 0.0303(10) 0.0249(10) 0.0464(17) -0.0101(9) -0.0057(11) -0.0041(13)
    C1 0.0316(12) 0.0382(15) 0.043(2) -0.0126(12) -0.0013(13) -0.0018(19)
    C2 0.0535(17) 0.0464(18) 0.042(2) -0.0242(15) 0.0066(16) -0.012(2)
    C3 0.068(2) 0.0419(17) 0.047(3) -0.0273(17) 0.0068(18) -0.006(2)
    C4 0.074(2) 0.050(2) 0.049(3) -0.0237(19) 0.009(2) -0.015(2)
    C5 0.091(3) 0.070(3) 0.042(3) -0.032(2) 0.017(2) -0.012(3)
    C6 0.066(2) 0.049(2) 0.044(3) -0.0245(18) 0.006(2) 0.008(2)
    C7 0.0545(18) 0.0404(17) 0.062(3) -0.0249(15) 0.0130(18) -0.008(2)
    Cl1 0.1789(15) 0.0753(8) 0.0887(11) -0.0554(9) 0.0468(10) -0.0485(9)
    N2 0.0239(9) 0.0246(10) 0.0353(15) -0.0048(8) 0.0001(9) -0.0065(12)
    C8 0.0382(13) 0.0338(14) 0.0370(19) -0.0138(12) -0.0073(13) -0.0016(17)
    C9 0.081(2) 0.0355(17) 0.053(3) -0.0185(17) -0.008(2) -0.010(2)
    C10 0.112(3) 0.048(2) 0.045(3) -0.022(2) 0.002(2) -0.015(3)
    C11 0.082(3) 0.064(2) 0.030(2) -0.025(2) 0.0006(19) 0.003(3)
    C12 0.072(2) 0.0465(19) 0.054(3) -0.0269(18) -0.006(2) 0.000(2)
    C13 0.0578(18) 0.0387(17) 0.045(2) -0.0227(15) 0.0010(16) -0.009(2)
    C14 0.0350(13) 0.0433(16) 0.048(2) -0.0211(12) -0.0060(14) -0.0035(19)
    Cl2 0.1687(16) 0.1080(12) 0.0444(8) -0.0486(12) 0.0145(9) -0.0017(10)
_geom_special_details
;
All e.s.d.'s (except the e.s.d. in the dihedral angle between two l.s. planes)
are estimated using the full covariance matrix. The cell e.s.d.'s are taken
into account individually in the estimation of e.s.d.'s in distances, angles
and torsion angles; correlations between e.s.d.'s in cell parameters are only
used when they are defined by crystal symmetry. An approximate (isotropic)
treatment of cell e.s.d.'s is used for estimating e.s.d.'s involving l.s.
planes.
;
loop_
    _geom_bond_atom_site_label_1
    _geom_bond_atom_site_label_2
    _geom_bond_site_symmetry_2
    _geom_bond_distance
    _geom_bond_publ_flag
    P1 O1 . 1.4846(19) ?
    P1 O2 . 1.486(2) ?
    P1 O4 . 1.5822(16) ?
    P1 O3 . 1.607(2) ?
    P2 O6 . 1.471(2) ?
    P2 O5 . 1.4947(18) ?
    P2 O7 . 1.5909(19) ?
    P2 O3 . 1.5975(18) ?
    P3 O8 . 1.4614(18) ?
    P3 O9 . 1.499(2) ?
    P3 O4 2_656 1.6009(16) ?
    P3 O7 . 1.601(2) ?
    O2 Cd . 2.3534(18) ?
    O4 P3 2_656 1.6009(16) ?
    O5 Cd . 2.230(2) ?
    O9 Cd . 2.2432(17) ?
    Cd O5 2_666 2.230(2) ?
    Cd O9 2_666 2.2432(17) ?
    Cd O2 2_666 2.3534(18) ?
    N1 C7 . 1.478(4) ?
    N1 H1A . 0.8900 ?
    N1 H1B . 0.8900 ?
    N1 H1C . 0.8900 ?
    C1 C2 . 1.380(5) ?
    C1 C6 . 1.383(5) ?
    C1 C7 . 1.515(4) ?
    C2 C3 . 1.393(4) ?
    C2 H2 . 0.9300 ?
    C3 C4 . 1.372(6) ?
    C3 H3 . 0.9300 ?
    C4 C5 . 1.362(6) ?
    C4 Cl1 . 1.748(3) ?
    C5 C6 . 1.383(5) ?
    C5 H5 . 0.9300 ?
    C6 H6 . 0.9300 ?
    C7 H7A . 0.9700 ?
    C7 H7B . 0.9700 ?
    N2 C14 . 1.478(3) ?
    N2 H2A . 0.8900 ?
    N2 H2B . 0.8900 ?
    N2 H2C . 0.8900 ?
    C8 C9 . 1.392(4) ?
    C8 C13 . 1.401(5) ?
    C8 C14 . 1.482(5) ?
    C9 C10 . 1.361(6) ?
    C9 H9 . 0.9300 ?
    C10 C11 . 1.382(7) ?
    C10 H10 . 0.9300 ?
    C11 C12 . 1.374(5) ?
    C11 Cl2 . 1.735(5) ?
    C12 C13 . 1.365(5) ?
    C12 H12 . 0.9300 ?
    C13 H13 . 0.9300 ?
    C14 H14A . 0.9700 ?
    C14 H14B . 0.9700 ?
loop_
    _geom_angle_atom_site_label_1
    _geom_angle_atom_site_label_2
    _geom_angle_atom_site_label_3
    _geom_angle_site_symmetry_1
    _geom_angle_site_symmetry_3
    _geom_angle
    _geom_angle_publ_flag
    O1 P1 O2 . . 117.93(12) ?
    O1 P1 O4 . . 111.66(10) ?
    O2 P1 O4 . . 109.88(11) ?
    O1 P1 O3 . . 107.43(12) ?
    O2 P1 O3 . . 109.96(11) ?
    O4 P1 O3 . . 98.11(10) ?
    O6 P2 O5 . . 118.97(11) ?
    O6 P2 O7 . . 107.58(11) ?
    O5 P2 O7 . . 111.28(13) ?
    O6 P2 O3 . . 106.68(13) ?
    O5 P2 O3 . . 108.08(11) ?
    O7 P2 O3 . . 102.99(12) ?
    O8 P3 O9 . . 118.36(13) ?
    O8 P3 O4 . 2_656 111.32(9) ?
    O9 P3 O4 . 2_656 104.99(10) ?
    O8 P3 O7 . . 110.18(13) ?
    O9 P3 O7 . . 110.64(11) ?
    O4 P3 O7 2_656 . 99.62(12) ?
    P1 O2 Cd . . 131.47(10) ?
    P2 O3 P1 . . 131.59(16) ?
    P1 O4 P3 . 2_656 138.76(11) ?
    P2 O5 Cd . . 122.36(10) ?
    P2 O7 P3 . . 139.86(14) ?
    P3 O9 Cd . . 129.75(13) ?
    O5 Cd O5 . 2_666 180.0 ?
    O5 Cd O9 . . 88.19(7) ?
    O5 Cd O9 2_666 . 91.81(7) ?
    O5 Cd O9 . 2_666 91.81(7) ?
    O5 Cd O9 2_666 2_666 88.19(7) ?
    O9 Cd O9 . 2_666 180.00(10) ?
    O5 Cd O2 . . 83.53(8) ?
    O5 Cd O2 2_666 . 96.47(8) ?
    O9 Cd O2 . . 83.70(7) ?
    O9 Cd O2 2_666 . 96.30(7) ?
    O5 Cd O2 . 2_666 96.47(8) ?
    O5 Cd O2 2_666 2_666 83.53(8) ?
    O9 Cd O2 . 2_666 96.30(7) ?
    O9 Cd O2 2_666 2_666 83.70(7) ?
    O2 Cd O2 . 2_666 180.0000(10)
                                ?
    C7 N1 H1A . . 109.5 ?
    C7 N1 H1B . . 109.5 ?
    H1A N1 H1B . . 109.5 ?
    C7 N1 H1C . . 109.5 ?
    H1A N1 H1C . . 109.5 ?
    H1B N1 H1C . . 109.5 ?
    C2 C1 C6 . . 118.9(3) ?
    C2 C1 C7 . . 123.9(3) ?
    C6 C1 C7 . . 117.2(3) ?
    C1 C2 C3 . . 120.7(3) ?
    C1 C2 H2 . . 119.7 ?
    C3 C2 H2 . . 119.7 ?
    C4 C3 C2 . . 118.4(4) ?
    C4 C3 H3 . . 120.8 ?
    C2 C3 H3 . . 120.8 ?
    C5 C4 C3 . . 122.2(3) ?
    C5 C4 Cl1 . . 119.5(3) ?
    C3 C4 Cl1 . . 118.2(3) ?
    C4 C5 C6 . . 118.8(4) ?
    C4 C5 H5 . . 120.6 ?
    C6 C5 H5 . . 120.6 ?
    C5 C6 C1 . . 121.0(4) ?
    C5 C6 H6 . . 119.5 ?
    C1 C6 H6 . . 119.5 ?
    N1 C7 C1 . . 114.6(3) ?
    N1 C7 H7A . . 108.6 ?
    C1 C7 H7A . . 108.6 ?
    N1 C7 H7B . . 108.6 ?
    C1 C7 H7B . . 108.6 ?
    H7A C7 H7B . . 107.6 ?
    C14 N2 H2A . . 109.5 ?
    C14 N2 H2B . . 109.5 ?
    H2A N2 H2B . . 109.5 ?
    C14 N2 H2C . . 109.5 ?
    H2A N2 H2C . . 109.5 ?
    H2B N2 H2C . . 109.5 ?
    C9 C8 C13 . . 117.2(4) ?
    C9 C8 C14 . . 121.0(3) ?
    C13 C8 C14 . . 121.8(3) ?
    C10 C9 C8 . . 121.4(4) ?
    C10 C9 H9 . . 119.3 ?
    C8 C9 H9 . . 119.3 ?
    C9 C10 C11 . . 119.8(3) ?
    C9 C10 H10 . . 120.1 ?
    C11 C10 H10 . . 120.1 ?
    C12 C11 C10 . . 120.5(4) ?
    C12 C11 Cl2 . . 119.2(4) ?
    C10 C11 Cl2 . . 120.3(3) ?
    C13 C12 C11 . . 119.3(4) ?
    C13 C12 H12 . . 120.3 ?
    C11 C12 H12 . . 120.3 ?
    C12 C13 C8 . . 121.7(3) ?
    C12 C13 H13 . . 119.2 ?
    C8 C13 H13 . . 119.2 ?
    N2 C14 C8 . . 113.1(2) ?
    N2 C14 H14A . . 109.0 ?
    C8 C14 H14A . . 109.0 ?
    N2 C14 H14B . . 109.0 ?
    C8 C14 H14B . . 109.0 ?
    H14A C14 H14B . . 107.8 ?
loop_
    _geom_hbond_atom_site_label_D
    _geom_hbond_atom_site_label_H
    _geom_hbond_atom_site_label_A
    _geom_hbond_site_symmetry_A
    _geom_hbond_distance_DH
    _geom_hbond_distance_HA
    _geom_hbond_distance_DA
    _geom_hbond_angle_DHA
    _geom_hbond_publ_flag
    N1 H1A O1 . 0.89 1.91 2.785(3) 167 yes
    N1 H1B O6 1_655 0.89 1.88 2.740(3) 162 yes
    N1 H1C O9 2_666 0.89 1.93 2.809(4) 168 yes
    N2 H2A O2 . 0.89 1.96 2.814(4) 160 yes
    N2 H2B O5 2_666 0.89 2.19 2.866(3) 133 yes
    N2 H2C O1 2_756 0.89 1.95 2.824(3) 169 yes
    C3 H3 O1 1_565 0.93 2.56 3.339(5) 142 yes
    C13 H13 O6 2_666 0.93 2.53 3.394(4) 154 yes
    C14 H14B O3 2_656 0.97 2.56 3.410(4) 147 yes
