# Supplementary material for: The one-dimensional coordination polymer poly[tetra­kis­[(4-chloro­phen­yl)methanaminium] [cadmate-μ-cyclo­hexa­phospho­rato]]
Source: Acta Crystallogr Sect E Struct Rep Online. 2011 Oct 22;67(Pt 11):m1549–50. doi: 10.1107/S160053681104133X (PMC3246971; doi:10.1107/S160053681104133X)
Supplement: Supplementary file 2 [file e-67-m1549-Isup2.hkl]

#
# h,k,l, Fc-squared, Fo-squared, sigma(Fo-squared) and status flag
#
data_I
_shelx_title ' XYZN file = SHELXL INS file, from DIRDIF output for CAD4'
_shelx_refln_list_code          4
_shelx_F_calc_maximum      166.57
_exptl_crystal_F_000       582.00
_reflns_d_resolution_high  0.7578
 
loop_
 _symmetry_equiv_pos_as_xyz
 'x, y, z'
 '-x, -y, -z'
 
_cell_length_a     8.0210
_cell_length_b     8.1696
_cell_length_c    17.9190
_cell_angle_alpha  87.310
_cell_angle_beta   88.914
_cell_angle_gamma  70.100
 
_shelx_F_squared_multiplier     1.000
 
loop_
 _refln_index_h
 _refln_index_k
 _refln_index_l
 _refln_F_squared_calc
 _refln_F_squared_meas
 _refln_F_squared_sigma
 _refln_observed_status
   1   0   0     3526.18     3742.33      6.25 o
   2   0   0    15413.51    15364.41     45.95 o
   3   0   0       13.46       19.04      0.91 o
   4   0   0      835.21      984.69     12.37 o
   5   0   0      524.60      541.13      4.27 o
   6   0   0     3831.18     3678.98     19.45 o
   7   0   0     1680.38     1679.82     29.57 o
   8   0   0        9.28        8.32      2.84 o
   9   0   0       30.72       28.11      3.26 o
  -9   1   0       51.66       53.26      4.39 o
  -8   1   0      758.41      731.68     10.35 o
  -7   1   0      263.44      260.17      5.95 o
  -6   1   0      130.34      133.96      4.00 o
  -5   1   0     1021.14     1021.37     10.35 o
  -4   1   0     1402.55     1306.83     11.80 o
  -3   1   0       14.30       26.96      1.58 o
  -2   1   0     6118.77     5911.67     17.49 o
  -1   1   0      314.76      396.23      3.93 o
   0   1   0      597.65      676.25      3.78 o
   1   1   0        4.47       23.46      0.77 o
   2   1   0      261.17      354.52      3.33 o
   3   1   0     6638.36     6769.42     20.32 o
   4   1   0     2867.58     3097.83     16.27 o
   5   1   0        0.93        0.48      2.74 o
   6   1   0      323.27      304.34      5.24 o
   7   1   0       59.06       64.01      3.52 o
   8   1   0       98.79       99.77      4.32 o
   9   1   0      468.06      439.37      8.63 o
  10   1   0      414.22      407.83      9.36 o
  -9   2   0       55.24       56.18      4.79 o
  -8   2   0      446.18      475.19      8.69 o
  -7   2   0      523.42      522.47      8.10 o
  -6   2   0      244.05      257.38      5.29 o
  -5   2   0      431.22      441.81      6.43 o
  -4   2   0      171.14      188.08      3.65 o
  -3   2   0       23.13       31.30      2.16 o
  -2   2   0     7303.97     7811.51     23.83 o
  -1   2   0    22401.92    22111.71     34.65 o
   0   2   0      500.52      519.68      4.78 o
   1   2   0      161.51      159.73      2.03 o
   2   2   0      235.20      261.45      2.79 o
   3   2   0      704.57      721.73      6.28 o
   4   2   0      237.04      214.42      3.53 o
   5   2   0     2946.24     3099.81     19.13 o
   6   2   0     1455.07     1550.73     15.26 o
   7   2   0      336.23      327.26      6.18 o
   8   2   0      142.44      136.98      4.73 o
   9   2   0     1263.84     1186.79     13.71 o
  10   2   0      181.53      175.59      6.63 o
  -8   3   0      145.49      150.62      5.61 o
  -7   3   0        0.34        8.62      4.05 o
  -6   3   0      471.69      441.38      7.20 o
  -5   3   0      954.69      980.52     10.24 o
  -4   3   0        1.71        3.31      3.63 o
  -3   3   0     1657.63     1832.53     14.79 o
  -2   3   0     3395.56     3823.50     19.22 o
  -1   3   0      764.35      932.45      8.61 o
   0   3   0      151.75      156.70      2.52 o
   1   3   0    20705.44    20560.23     35.93 o
   2   3   0     1662.40     1514.45     10.16 o
   3   3   0       95.49      119.78      2.47 o
   4   3   0     3553.69     3956.52     19.30 o
   5   3   0     2040.23     2126.49     16.48 o
   6   3   0       22.30       25.42      2.54 o
   7   3   0      887.27      909.74      9.54 o
   8   3   0     1596.25     1570.16     15.27 o
   9   3   0      175.78      175.32      5.89 o
  10   3   0       52.31       56.16      4.44 o
  -7   4   0      144.44      148.55      5.64 o
  -6   4   0      231.42      233.30      6.78 o
  -5   4   0       76.99       78.96      3.79 o
  -4   4   0      124.30      133.01      4.24 o
  -3   4   0     2410.83     2488.15     19.02 o
  -2   4   0     1033.48     1119.75     10.29 o
  -1   4   0      201.94      204.12      3.56 o
   0   4   0      428.02      400.86      4.41 o
   1   4   0      479.40      506.67      4.92 o
   2   4   0      398.31      418.66      4.54 o
   3   4   0       32.59       30.05      2.79 o
   4   4   0     1559.30     1686.57     13.77 o
   5   4   0      364.00      365.40      5.18 o
   6   4   0      117.28      122.39      3.95 o
   7   4   0     1136.74     1144.42     11.08 o
   8   4   0      711.95      702.78      9.90 o
   9   4   0       11.64        1.04      5.22 o
  10   4   0       18.83       16.38      3.80 o
  -7   5   0      125.69      135.60      6.00 o
  -6   5   0      352.95      358.57      7.68 o
  -5   5   0      399.71      426.68      7.71 o
  -4   5   0      791.99      828.20      9.70 o
  -3   5   0        2.01        7.80      2.47 o
  -2   5   0        4.52        0.26      3.25 o
  -1   5   0      852.46      915.07      8.76 o
   0   5   0     6556.02     6726.69     27.97 o
   1   5   0      534.44      553.42      5.69 o
   2   5   0      660.61      676.26      6.84 o
   3   5   0     1171.59     1200.18     10.46 o
   4   5   0      123.98      129.82      3.40 o
   5   5   0      103.70      109.24      3.31 o
   6   5   0     1794.36     1781.14     16.38 o
   7   5   0     2501.48     2558.26     23.53 o
   8   5   0        0.37        4.42      3.93 o
   9   5   0       47.17       44.17      4.05 o
  10   5   0      203.68      190.97      6.93 o
  -6   6   0        3.26        6.03      5.22 o
  -5   6   0        4.03        0.66      5.08 o
  -4   6   0      510.53      525.06      8.53 o
  -3   6   0      112.30       99.86      4.37 o
  -2   6   0     1691.45     1630.79     15.41 o
  -1   6   0     5169.44     5155.52     28.96 o
   0   6   0      119.90      123.35      3.80 o
   1   6   0     3157.37     3148.17     21.09 o
   2   6   0      363.79      421.56      6.09 o
   3   6   0     3817.19     3942.16     23.91 o
   4   6   0     1091.58     1104.80     11.51 o
   5   6   0     1057.96     1087.35     10.68 o
   6   6   0     1114.00     1094.73     10.80 o
   7   6   0        0.65        4.99      4.48 o
   8   6   0       13.57       10.52      4.27 o
   9   6   0      549.41      539.24      9.94 o
  10   6   0      463.32      470.27     10.29 o
  -5   7   0      191.83      205.34      7.08 o
  -4   7   0       62.81       63.59      4.61 o
  -3   7   0       46.21       37.85      3.61 o
  -2   7   0      616.84      597.17      8.72 o
  -1   7   0      484.53      527.10      7.76 o
   0   7   0       79.21       82.73      3.66 o
   1   7   0      396.99      412.42      6.44 o
   2   7   0      880.82      884.11      8.99 o
   3   7   0      234.46      224.08      4.92 o
   4   7   0       36.44       33.71      3.04 o
   5   7   0      244.41      257.56      6.41 o
   6   7   0      478.79      470.52      7.94 o
   7   7   0       58.73       67.18      3.94 o
   8   7   0      394.65      407.17      8.15 o
   9   7   0      147.23      137.80      6.06 o
  -3   8   0     1290.08     1263.32     14.37 o
  -2   8   0      726.29      708.52     10.15 o
  -1   8   0       47.94       52.34      3.49 o
   0   8   0      174.02      196.80      5.15 o
   1   8   0     1142.51     1140.68     11.23 o
   2   8   0     1643.30     1682.85     16.40 o
   3   8   0      590.27      604.50      8.32 o
   4   8   0      467.69      463.98      7.39 o
   5   8   0      243.37      240.98      5.84 o
   6   8   0        3.62       -3.66      3.83 o
   7   8   0      280.95      278.85      7.21 o
   8   8   0     1595.88     1623.88     16.59 o
   9   8   0      169.20      163.22      6.33 o
  -2   9   0       47.83       48.53      4.61 o
  -1   9   0       35.52       29.74      3.91 o
   0   9   0      844.14      841.46     11.02 o
   1   9   0      382.63      360.88      7.31 o
   2   9   0       44.51       54.44      3.65 o
   3   9   0      324.41      291.08      6.92 o
   4   9   0      570.13      563.74      9.02 o
   5   9   0       99.26      104.50      4.69 o
   6   9   0      339.85      356.53      7.81 o
   7   9   0      598.85      633.89     10.82 o
   8   9   0        4.22        4.50      5.40 o
   0  10   0      513.28      504.04     10.02 o
   1  10   0      621.96      622.25     10.46 o
   2  10   0       99.15      106.05      5.06 o
   3  10   0       13.60       13.74      4.83 o
   4  10   0        4.66       12.60      4.24 o
   5  10   0       91.66       91.76      4.94 o
   6  10   0      759.85      728.48     11.96 o
   7  10   0      870.57      836.91     13.22 o
  -6 -10   1      500.32      487.76     10.11 o
  -5 -10   1      125.42      129.01      5.35 o
  -4 -10   1       33.35       43.39      3.77 o
  -3 -10   1      173.48      172.51      5.95 o
  -2 -10   1       99.36       93.72      4.98 o
  -1 -10   1      162.02      155.05      6.01 o
   0 -10   1      508.68      486.04      9.63 o
  -8  -9   1       23.55       27.08      3.92 o
  -7  -9   1      209.92      218.22      7.04 o
  -6  -9   1      389.13      372.80      8.00 o
  -5  -9   1      590.55      595.83      9.22 o
  -4  -9   1      559.65      559.22      9.09 o
  -3  -9   1       94.28       88.42      4.53 o
  -2  -9   1       25.17       27.71      3.08 o
  -1  -9   1      450.15      475.77      8.26 o
   0  -9   1      499.03      488.17      8.86 o
   1  -9   1       95.39      105.92      4.99 o
   2  -9   1        5.84        5.02      5.05 o
  -9  -8   1       56.83       57.05      4.94 o
  -8  -8   1     1260.80     1251.30     14.94 o
  -7  -8   1      554.36      558.94      9.43 o
  -6  -8   1        0.46       -3.86      3.86 o
  -5  -8   1      164.85      167.47      5.16 o
  -4  -8   1      524.18      523.03      7.92 o
  -3  -8   1      496.77      489.71      7.54 o
  -2  -8   1     1201.34     1154.88     11.22 o
  -1  -8   1     1117.00     1070.37     11.02 o
   0  -8   1       17.70       18.21      2.96 o
   1  -8   1       12.77       10.93      2.90 o
   2  -8   1      628.82      626.55      9.78 o
   3  -8   1     1216.19     1152.72     13.81 o
  -9  -7   1      100.68      113.76      5.56 o
  -8  -7   1      460.86      455.42      8.83 o
  -7  -7   1      358.31      345.56      7.08 o
  -6  -7   1      423.48      401.18      7.37 o
  -5  -7   1      296.29      288.80      6.18 o
  -4  -7   1      541.56      547.35      7.30 o
  -3  -7   1       82.64       85.05      3.60 o
  -2  -7   1      724.20      771.65      8.55 o
  -1  -7   1      498.01      519.21      7.26 o
   0  -7   1       68.99       82.52      3.42 o
   1  -7   1       92.79       94.14      4.04 o
   2  -7   1      524.54      521.15      8.05 o
   3  -7   1       15.48       22.05      3.10 o
   4  -7   1       56.46       54.65      4.55 o
   5  -7   1      563.98      549.23     10.30 o
 -10  -6   1      309.62      331.99      8.75 o
  -9  -6   1     1220.67     1217.19     14.33 o
  -8  -6   1       28.36       31.99      3.48 o
  -7  -6   1      228.08      228.07      5.60 o
  -6  -6   1      535.00      549.96      8.02 o
  -5  -6   1      658.08      645.36      7.85 o
  -4  -6   1      977.76      976.04      9.84 o
  -3  -6   1     1951.25     2031.77     17.45 o
  -2  -6   1      527.08      539.19      6.50 o
  -1  -6   1     1308.15     1357.57     12.13 o
   0  -6   1      467.53      478.08      6.16 o
   1  -6   1     2956.06     2926.69     22.02 o
   2  -6   1     1865.62     1786.86     16.08 o
   3  -6   1      266.36      272.55      6.04 o
   4  -6   1       25.83       44.22      3.74 o
   5  -6   1       26.90       29.46      3.82 o
   6  -6   1        0.22       -1.24      4.88 o
 -10  -5   1      166.73      163.69      6.54 o
  -9  -5   1       17.29       19.91      3.44 o
  -8  -5   1       93.67       91.33      4.28 o
  -7  -5   1     1174.32     1170.74     11.82 o
  -6  -5   1     1082.28     1086.32     11.27 o
  -5  -5   1      816.11      815.32      7.84 o
  -4  -5   1     1350.10     1369.55     13.25 o
  -3  -5   1     1304.54     1347.30     12.75 o
  -2  -5   1      404.67      438.58      5.10 o
  -1  -5   1      220.85      220.94      3.76 o
   0  -5   1     1543.77     1572.15     13.72 o
   1  -5   1     1988.55     1912.90     15.78 o
   2  -5   1      151.57      156.40      4.23 o
   3  -5   1      247.72      267.45      5.41 o
   4  -5   1      990.06      962.87     10.36 o
   5  -5   1      311.47      296.12      6.65 o
   6  -5   1      318.82      329.46      7.59 o
   7  -5   1      135.27      148.22      6.05 o
 -10  -4   1      171.37      172.68      6.30 o
  -9  -4   1        0.62        5.71      4.35 o
  -8  -4   1       52.56       49.68      4.24 o
  -7  -4   1      552.05      575.34      8.02 o
  -6  -4   1       42.20       44.21      2.85 o
  -5  -4   1      866.55      874.95      8.46 o
  -4  -4   1     2158.72     2264.73     15.86 o
  -3  -4   1      971.67      976.15      8.61 o
  -2  -4   1     1781.55     1953.85     13.08 o
  -1  -4   1     3959.96     4007.27     18.24 o
   0  -4   1     4049.00     4055.93     18.78 o
   1  -4   1      186.19      147.90      3.19 o
   2  -4   1        0.88        5.99      2.66 o
   3  -4   1      603.40      617.15      7.17 o
   4  -4   1      109.80      115.64      3.80 o
   5  -4   1        8.23        9.33      3.98 o
   6  -4   1      821.21      881.73     11.12 o
   7  -4   1       87.69      105.64      5.03 o
 -10  -3   1       37.16       36.84      4.15 o
  -9  -3   1       34.21       31.60      4.24 o
  -8  -3   1     1221.32     1191.90     12.18 o
  -7  -3   1     1129.81     1095.99     11.26 o
  -6  -3   1      426.89      436.06      5.95 o
  -5  -3   1     2650.62     2796.76     18.47 o
  -4  -3   1       66.99       83.84      3.11 o
  -3  -3   1       48.72       92.15      2.24 o
  -2  -3   1       92.29       63.05      1.84 o
  -1  -3   1     3738.65     3800.64     15.54 o
   0  -3   1     1226.53     1364.59      9.30 o
   1  -3   1      699.65      834.43      8.12 o
   2  -3   1     2481.18     2618.26     15.70 o
   3  -3   1     2067.65     2161.83     15.98 o
   4  -3   1      626.91      631.64      6.95 o
   5  -3   1      538.52      523.79      7.18 o
   6  -3   1      115.04      120.45      4.56 o
   7  -3   1        0.51        0.20      4.24 o
   8  -3   1       30.16       35.57      3.93 o
 -10  -2   1       95.89       94.10      5.50 o
  -9  -2   1      511.96      501.40      9.25 o
  -8  -2   1      290.93      296.70      6.33 o
  -7  -2   1       24.38       28.55      3.06 o
  -6  -2   1     1335.16     1389.67     12.60 o
  -5  -2   1     1869.09     1993.84     15.51 o
  -4  -2   1      612.96      673.97      6.82 o
  -3  -2   1      725.54      718.70      7.01 o
  -2  -2   1    15623.44    15025.18     27.48 o
  -1  -2   1      955.70      957.91      6.47 o
   0  -2   1       25.78       34.95      1.16 o
   1  -2   1     3566.54     3751.25     14.47 o
   2  -2   1     5558.88     5942.68     20.59 o
   3  -2   1      452.97      504.53      5.32 o
   4  -2   1       10.54       -3.02      3.68 o
   5  -2   1     1326.22     1341.30     12.44 o
   6  -2   1       85.52       81.90      3.70 o
   7  -2   1      262.17      251.25      6.05 o
   8  -2   1      391.74      381.53      8.10 o
   9  -2   1      174.36      167.77      6.74 o
 -10  -1   1      453.97      436.40      9.64 o
  -9  -1   1      639.67      608.78      9.86 o
  -8  -1   1      106.33       97.05      4.43 o
  -7  -1   1        4.28       -2.23      3.52 o
  -6  -1   1      204.06      193.99      4.40 o
  -5  -1   1        0.70       13.59      1.82 o
  -4  -1   1     1988.18     1994.83     13.39 o
  -3  -1   1      659.79      513.33      5.27 o
  -2  -1   1      712.54      805.22      5.93 o
  -1  -1   1     1143.65     1292.44      5.87 o
   0  -1   1     6225.99     5686.22     11.33 o
   1  -1   1     6840.30     6898.10     15.58 o
   2  -1   1       98.00       81.61      2.01 o
   3  -1   1     1040.58     1036.35      8.95 o
   4  -1   1     1311.26     1289.52     11.96 o
   5  -1   1       28.10       44.88      2.84 o
   6  -1   1      449.20      435.37      6.41 o
   7  -1   1      457.88      473.02      7.64 o
   8  -1   1     1045.87     1025.44     12.06 o
   9  -1   1       73.22       72.87      4.75 o
  -9   0   1        3.99        0.34      3.07 o
  -8   0   1       33.86       28.92      2.26 o
  -7   0   1     1095.13     1052.58     18.76 o
  -6   0   1     3241.73     3164.06     68.86 o
  -5   0   1      452.91      456.12      9.83 o
  -4   0   1      917.23      866.17     11.51 o
  -3   0   1      506.70      488.87      3.57 o
  -2   0   1      175.68      190.33      2.24 o
  -1   0   1     8203.47     7023.82     37.90 o
   1   0   1     4110.88     4490.18     13.13 o
   2   0   1     4122.67     4532.77     25.11 o
   3   0   1        2.01        2.81      1.13 o
   4   0   1     4357.87     4642.87     51.04 o
   5   0   1      812.74      868.73      9.80 o
   6   0   1     2698.73     2676.28     14.58 o
   7   0   1     1315.43     1271.30      8.89 o
   8   0   1        0.50        1.27      2.75 o
   9   0   1      101.97      116.37      3.58 o
  -9   1   1       74.43       64.74      4.41 o
  -8   1   1      163.57      153.68      5.67 o
  -7   1   1       72.31       69.79      3.88 o
  -6   1   1      126.93      149.08      4.09 o
  -5   1   1     3001.84     3012.54     20.13 o
  -4   1   1      888.08      844.35      8.35 o
  -3   1   1       96.81       92.12      2.11 o
  -2   1   1       18.75       22.13      1.59 o
  -1   1   1    11948.73    12281.88     20.59 o
   0   1   1      292.55      327.91      2.81 o
   1   1   1      156.52      202.63      2.07 o
   2   1   1    21056.24    22052.45     29.93 o
   3   1   1     2798.96     3019.70     13.71 o
   4   1   1      273.35      290.65      3.80 o
   5   1   1      147.35      179.43      3.56 o
   6   1   1      884.60      948.29      9.48 o
   7   1   1      391.05      395.67      6.54 o
   8   1   1      173.50      158.74      5.18 o
   9   1   1      191.42      174.48      6.14 o
  10   1   1      382.00      367.54      8.80 o
  -9   2   1        2.72        2.52      4.89 o
  -8   2   1      372.08      363.04      7.58 o
  -7   2   1      736.64      733.13      9.35 o
  -6   2   1      353.15      345.37      6.05 o
  -5   2   1      598.43      593.21      6.92 o
  -4   2   1      510.57      528.83      5.72 o
  -3   2   1       64.29       95.92      2.60 o
  -2   2   1     2375.39     2364.71     13.32 o
  -1   2   1    11624.72    12443.27     25.92 o
   0   2   1      537.43      526.84      4.86 o
   1   2   1     7776.69     8373.91     18.63 o
   2   2   1     1437.80     1435.46      8.50 o
   3   2   1     3287.29     3598.14     15.32 o
   4   2   1      957.39      916.53      8.99 o
   5   2   1     3181.62     3207.65     19.16 o
   6   2   1      321.61      348.77      5.55 o
   7   2   1      810.39      812.26      8.80 o
   8   2   1       99.16       95.59      4.20 o
   9   2   1     1254.08     1222.07     13.61 o
  10   2   1      258.87      246.30      7.54 o
  -8   3   1      251.55      240.83      6.67 o
  -7   3   1      107.55      103.97      4.56 o
  -6   3   1      546.97      557.85      7.93 o
  -5   3   1      215.08      221.84      5.17 o
  -4   3   1       39.06       35.77      2.62 o
  -3   3   1     1633.05     1725.98     14.32 o
  -2   3   1     9568.49    10444.70     31.03 o
  -1   3   1     1072.74     1263.17      9.85 o
   0   3   1     2147.38     2253.86     12.03 o
   1   3   1     8953.51     9477.63     24.33 o
   2   3   1      505.35      474.91      5.03 o
   3   3   1      562.10      608.54      6.19 o
   4   3   1      214.90      245.69      4.15 o
   5   3   1     1400.48     1404.60     13.17 o
   6   3   1      125.28      133.15      3.91 o
   7   3   1     1029.97     1041.57     10.07 o
   8   3   1     1267.33     1227.45     12.10 o
   9   3   1      360.62      355.66      7.74 o
  10   3   1       16.32       20.89      3.44 o
  -7   4   1      224.68      219.02      6.49 o
  -6   4   1       20.96       23.29      3.93 o
  -5   4   1       76.37       82.14      3.83 o
  -4   4   1     1115.69     1113.89     10.86 o
  -3   4   1     2476.30     2664.10     19.56 o
  -2   4   1     1142.26     1196.68     10.65 o
  -1   4   1      926.07     1032.61     10.31 o
   0   4   1      144.85      189.46      3.18 o
   1   4   1     5226.85     5314.69     21.27 o
   2   4   1     2289.34     2359.05     14.30 o
   3   4   1     4521.17     4802.08     21.25 o
   4   4   1      961.95      933.70      9.16 o
   5   4   1       69.04       81.98      2.95 o
   6   4   1      294.56      341.40      5.63 o
   7   4   1     1605.00     1606.59     15.70 o
   8   4   1     1541.66     1554.55     15.50 o
   9   4   1      144.74      125.63      5.83 o
  10   4   1        1.02       -2.36      4.85 o
  -7   5   1      127.29      131.35      5.81 o
  -6   5   1      186.99      194.60      6.22 o
  -5   5   1      180.86      189.19      5.63 o
  -4   5   1     1041.46     1083.10     10.76 o
  -3   5   1        1.54       13.74      2.38 o
  -2   5   1       90.88      106.55      3.47 o
  -1   5   1     1723.12     1739.97     15.07 o
   0   5   1     4350.36     4639.01     23.04 o
   1   5   1      678.31      707.08      7.00 o
   2   5   1       27.73       44.52      2.24 o
   3   5   1       56.57       52.81      2.52 o
   4   5   1      243.96      258.74      4.34 o
   5   5   1       13.83       18.17      2.05 o
   6   5   1     2764.37     2728.26     22.27 o
   7   5   1     2388.88     2384.46     22.18 o
   8   5   1       15.15       13.89      2.87 o
   9   5   1       69.16       62.61      4.24 o
  10   5   1      165.68      157.51      6.42 o
  -6   6   1        4.05       -0.50      5.29 o
  -5   6   1      108.63      110.49      5.34 o
  -4   6   1      608.58      592.33      9.22 o
  -3   6   1      518.34      504.24      7.66 o
  -2   6   1      319.97      314.36      6.15 o
  -1   6   1     1153.83     1165.27     11.30 o
   0   6   1      419.14      449.39      5.94 o
   1   6   1       90.48       98.31      4.01 o
   2   6   1     4767.68     4857.94     25.85 o
   3   6   1     1415.16     1415.80     12.53 o
   4   6   1      195.94      195.02      4.37 o
   5   6   1      186.70      212.52      4.88 o
   6   6   1     1428.74     1417.78     14.86 o
   7   6   1      221.87      230.64      5.88 o
   8   6   1       63.28       69.47      4.36 o
   9   6   1      293.46      282.56      7.52 o
  10   6   1      429.19      432.76      9.44 o
  -5   7   1      143.95      146.67      6.12 o
  -4   7   1      325.29      320.60      7.50 o
  -3   7   1        6.57        9.18      3.96 o
  -2   7   1     1214.14     1178.09     11.61 o
  -1   7   1      824.74      825.65      9.55 o
   0   7   1      282.70      284.63      5.62 o
   1   7   1      514.68      534.63      7.09 o
   2   7   1      245.95      250.91      5.08 o
   3   7   1      326.87      337.38      5.66 o
   4   7   1       35.27       48.48      3.36 o
   5   7   1     2205.08     2176.39     21.55 o
   6   7   1     1173.57     1134.45     11.44 o
   7   7   1        2.49       11.80      3.13 o
   8   7   1      106.45      112.26      5.00 o
   9   7   1      263.10      261.53      7.47 o
  -3   8   1      621.48      594.38     10.26 o
  -2   8   1      411.97      406.35      8.01 o
  -1   8   1       27.00       22.53      3.14 o
   0   8   1        5.38       11.85      3.99 o
   1   8   1      949.32      983.64     10.44 o
   2   8   1      797.85      798.72      9.52 o
   3   8   1      311.31      305.03      6.09 o
   4   8   1      228.14      211.45      5.43 o
   5   8   1      333.07      311.41      6.57 o
   6   8   1        1.08        0.57      3.59 o
   7   8   1      316.09      337.57      7.48 o
   8   8   1     1052.16     1088.29     13.55 o
   9   8   1      129.79      121.85      5.89 o
  -2   9   1      202.97      196.71      6.59 o
  -1   9   1       23.68       26.34      3.55 o
   0   9   1      326.45      278.06      7.24 o
   1   9   1      139.53      149.03      5.02 o
   2   9   1        1.38       11.55      4.07 o
   3   9   1     1149.06     1148.39     12.32 o
   4   9   1      752.73      707.40     10.25 o
   5   9   1       91.64       87.62      4.54 o
   6   9   1      190.99      177.91      5.90 o
   7   9   1      638.07      612.66     10.49 o
   8   9   1       97.79       96.88      5.75 o
   0  10   1      720.62      707.57     11.22 o
   1  10   1      650.99      637.66     10.44 o
   2  10   1       83.47       80.77      4.65 o
   3  10   1       18.91       19.83      3.40 o
   4  10   1       32.55       40.56      3.71 o
   5  10   1      102.21       90.10      4.84 o
   6  10   1     1178.86     1143.05     14.48 o
   7  10   1      860.03      846.94     13.09 o
  -6 -10   2      218.97      212.66      7.11 o
  -5 -10   2       99.57       98.35      4.93 o
  -4 -10   2       66.17       57.13      4.42 o
  -3 -10   2      622.06      635.45     10.34 o
  -2 -10   2      334.20      335.54      7.74 o
  -1 -10   2       92.53       87.83      4.98 o
   0 -10   2      315.54      305.91      7.88 o
  -8  -9   2        7.80        9.62      5.02 o
  -7  -9   2      244.95      249.58      7.18 o
  -6  -9   2      383.02      401.48      8.37 o
  -5  -9   2      697.87      712.14     10.38 o
  -4  -9   2      396.76      407.66      7.91 o
  -3  -9   2        6.36        6.91      4.53 o
  -2  -9   2        7.96        9.24      4.23 o
  -1  -9   2      331.32      319.26      7.09 o
   0  -9   2      427.91      419.12      8.13 o
   1  -9   2      217.09      209.54      6.30 o
   2  -9   2       14.52       10.90      5.60 o
  -9  -8   2       37.93       35.73      4.31 o
  -8  -8   2      397.93      407.74      9.28 o
  -7  -8   2      367.84      348.69      7.83 o
  -6  -8   2      108.85      110.12      4.56 o
  -5  -8   2       77.43       75.92      4.09 o
  -4  -8   2      731.24      730.58      9.25 o
  -3  -8   2      466.83      477.90      7.44 o
  -2  -8   2      921.87      937.67     10.18 o
  -1  -8   2      947.88      928.96     10.23 o
   0  -8   2       12.32       14.67      2.82 o
   1  -8   2        3.04        0.80      3.99 o
   2  -8   2      252.84      254.52      6.85 o
   3  -8   2      616.92      594.74     10.56 o
  -9  -7   2      173.36      177.55      6.32 o
  -8  -7   2      585.25      583.51      9.82 o
  -7  -7   2      542.33      538.89      8.69 o
  -6  -7   2      805.38      805.48      9.94 o
  -5  -7   2       81.27       95.37      3.98 o
  -4  -7   2        2.90        6.53      3.47 o
  -3  -7   2        7.92       25.71      2.70 o
  -2  -7   2     2178.77     2088.08     19.30 o
  -1  -7   2     3428.67     3395.50     24.46 o
   0  -7   2      102.89      113.45      3.85 o
   1  -7   2       53.82       47.59      3.17 o
   2  -7   2      161.79      166.30      5.07 o
   3  -7   2      168.36      154.78      5.51 o
   4  -7   2      425.04      406.92      8.66 o
   5  -7   2      685.36      641.88     11.28 o
 -10  -6   2      229.03      242.56      7.66 o
  -9  -6   2     1060.89     1068.09     13.63 o
  -8  -6   2       11.51        7.82      3.23 o
  -7  -6   2      219.57      229.98      5.68 o
  -6  -6   2      124.81      114.30      4.51 o
  -5  -6   2      968.23      916.56      9.22 o
  -4  -6   2     1470.06     1420.92     13.24 o
  -3  -6   2     3493.52     3591.14     22.95 o
  -2  -6   2      452.53      491.78      6.15 o
  -1  -6   2      924.83      965.21      9.24 o
   0  -6   2      112.34      111.41      3.45 o
   1  -6   2      522.48      549.38      7.33 o
   2  -6   2     2356.97     2243.45     20.84 o
   3  -6   2      756.55      749.19      9.26 o
   4  -6   2       31.87       36.04      3.57 o
   5  -6   2      233.16      246.71      6.69 o
   6  -6   2        0.98        2.29      5.08 o
 -10  -5   2      122.95      118.85      5.99 o
  -9  -5   2      216.77      221.49      6.31 o
  -8  -5   2      303.18      298.49      6.64 o
  -7  -5   2      761.10      785.07      9.62 o
  -6  -5   2      144.08      148.53      4.67 o
  -5  -5   2      516.94      521.65      6.59 o
  -4  -5   2      908.69      890.11      8.69 o
  -3  -5   2     1758.46     1867.35     15.09 o
  -2  -5   2      899.68      914.96      8.92 o
  -1  -5   2      631.31      646.79      6.72 o
   0  -5   2     1708.94     1711.73     14.25 o
   1  -5   2      665.85      680.12      6.90 o
   2  -5   2      958.58     1022.70      9.81 o
   3  -5   2      441.20      447.59      6.85 o
   4  -5   2      983.71      980.48     10.46 o
   5  -5   2      227.39      229.71      6.01 o
   6  -5   2       86.27       92.14      5.02 o
   7  -5   2      128.77      128.98      6.00 o
 -10  -4   2      419.25      405.05      9.12 o
  -9  -4   2       29.33       33.20      3.52 o
  -8  -4   2       15.61       22.70      3.35 o
  -7  -4   2      189.65      196.21      5.10 o
  -6  -4   2      722.14      737.87      7.82 o
  -5  -4   2     1732.73     1667.11     14.99 o
  -4  -4   2     3147.61     3102.74     18.76 o
  -3  -4   2     1871.94     2024.42     14.09 o
  -2  -4   2     1258.97     1309.92     10.89 o
  -1  -4   2      124.35      172.84      3.07 o
   0  -4   2     6111.48     6086.16     23.21 o
   1  -4   2      927.92      867.93      8.34 o
   2  -4   2       11.19       16.00      2.16 o
   3  -4   2     1271.14     1260.69     11.88 o
   4  -4   2       11.51       22.83      2.63 o
   5  -4   2      154.51      169.84      4.95 o
   6  -4   2     1128.71     1172.10     12.67 o
   7  -4   2      144.15      147.30      5.77 o
 -10  -3   2       11.95        7.12      5.33 o
  -9  -3   2       13.38       16.82      3.57 o
  -8  -3   2      896.47      880.28     10.62 o
  -7  -3   2      217.12      207.22      5.21 o
  -6  -3   2      321.84      329.61      5.45 o
  -5  -3   2      954.63      955.21      9.81 o
  -4  -3   2       88.16       88.69      2.46 o
  -3  -3   2       24.68       34.81      1.64 o
  -2  -3   2     4464.75     4171.08     17.03 o
  -1  -3   2     1640.49     1477.35      9.86 o
   0  -3   2       67.62       69.01      1.81 o
   1  -3   2     5148.28     5356.42     20.34 o
   2  -3   2        5.59        9.49      1.83 o
   3  -3   2      808.06      822.06      8.72 o
   4  -3   2      350.85      363.57      5.44 o
   5  -3   2      324.79      354.38      6.22 o
   6  -3   2       56.37       58.01      3.90 o
   7  -3   2       42.57       30.59      3.44 o
   8  -3   2       22.80       25.06      3.52 o
 -10  -2   2       62.15       54.82      5.00 o
  -9  -2   2        4.59        8.86      5.51 o
  -8  -2   2      327.67      299.67      6.49 o
  -7  -2   2      712.46      663.47      8.08 o
  -6  -2   2     1819.86     1818.33     16.54 o
  -5  -2   2     1709.08     1772.50     14.88 o
  -4  -2   2     2150.79     2236.54     14.24 o
  -3  -2   2      244.53      221.07      2.98 o
  -2  -2   2     1165.67     1017.54      7.52 o
  -1  -2   2     5422.49     5108.86     15.29 o
   0  -2   2       91.91       77.09      1.53 o
   1  -2   2     3395.49     3159.89     13.36 o
   2  -2   2     3684.52     3691.05     16.48 o
   3  -2   2     1715.66     1777.71     13.08 o
   4  -2   2     1307.90     1283.17     12.53 o
   5  -2   2     1950.12     1965.18     17.78 o
   6  -2   2      137.49      147.86      4.39 o
   7  -2   2        1.61        9.60      3.91 o
   8  -2   2      150.74      149.02      5.63 o
   9  -2   2      318.98      316.50      8.39 o
 -10  -1   2      433.94      385.94      9.22 o
  -9  -1   2      514.37      462.01      8.95 o
  -8  -1   2       50.14       54.46      3.83 o
  -7  -1   2       19.65       26.07      2.64 o
  -6  -1   2      111.61       93.66      3.56 o
  -5  -1   2      154.54      159.62      3.40 o
  -4  -1   2     1592.87     1575.29     12.17 o
  -3  -1   2     6625.90     6362.11     20.18 o
  -2  -1   2     6166.67     6154.09     16.60 o
  -1  -1   2     1627.36     1612.79      7.12 o
   0  -1   2     3359.27     3135.55      9.48 o
   1  -1   2     2258.59     2147.75      9.02 o
   2  -1   2     7755.80     7211.16     19.91 o
   3  -1   2      207.84      149.10      3.49 o
   4  -1   2     2583.95     2660.90     16.75 o
   5  -1   2       49.75       50.43      2.89 o
   6  -1   2      190.65      192.60      4.64 o
   7  -1   2      487.70      498.96      7.74 o
   8  -1   2      629.48      612.11      9.50 o
   9  -1   2      219.13      210.65      6.72 o
  -9   0   2        8.76       14.36      3.05 o
  -8   0   2       20.42       14.80      2.39 o
  -7   0   2     1392.89     1317.65     37.24 o
  -6   0   2     1324.08     1331.51      9.22 o
  -5   0   2      459.94      455.39      9.64 o
  -4   0   2      222.39      180.17     13.73 o
  -3   0   2       97.30      144.47      3.59 o
  -2   0   2       50.06       71.18      1.19 o
  -1   0   2      545.50      538.76      3.10 o
   0   0   2     6477.10     5396.14     92.22 o
   1   0   2     3050.80     3060.06      6.47 o
   2   0   2    27745.66    28315.18     57.00 o
   3   0   2       67.59      113.52      1.57 o
   4   0   2       78.66       88.16      2.39 o
   5   0   2      885.51      940.54     12.59 o
   6   0   2     1454.63     1483.41     12.96 o
   7   0   2      617.15      638.72     19.65 o
   8   0   2       22.45       22.27      2.64 o
   9   0   2       18.89       13.79      2.97 o
  -9   1   2       92.64      102.56      4.91 o
  -8   1   2        8.94        8.43      4.74 o
  -7   1   2       31.03       28.66      3.18 o
  -6   1   2      433.37      420.73      6.27 o
  -5   1   2     4455.78     4247.96     23.67 o
  -4   1   2     3420.09     3362.64     18.45 o
  -3   1   2      323.47      405.02      4.09 o
  -2   1   2       47.50       30.99      1.36 o
  -1   1   2     1741.79     1617.32      7.75 o
   0   1   2    11008.02    10873.87     17.13 o
   1   1   2     1703.19     1893.09      7.49 o
   2   1   2     2350.11     2287.85     10.06 o
   3   1   2     5452.41     6078.58     19.64 o
   4   1   2       11.79       11.54      1.76 o
   5   1   2       78.35       64.69      2.52 o
   6   1   2     1886.07     1828.26     16.64 o
   7   1   2      746.81      771.91      8.82 o
   8   1   2      274.87      274.20      6.27 o
   9   1   2       94.48       96.82      4.91 o
  10   1   2      204.85      206.55      7.17 o
  -9   2   2        7.00       13.91      4.96 o
  -8   2   2      191.55      181.26      5.89 o
  -7   2   2      634.26      612.49      8.53 o
  -6   2   2      524.18      526.60      7.19 o
  -5   2   2      106.85      116.67      3.64 o
  -4   2   2       31.90       36.01      2.38 o
  -3   2   2      154.08      199.03      3.41 o
  -2   2   2      404.63      364.59      3.88 o
  -1   2   2    16438.27    16918.11     30.29 o
   0   2   2      742.15      731.75      5.78 o
   1   2   2      193.85      233.55      2.43 o
   2   2   2       19.59       23.22      1.19 o
   3   2   2     2940.74     3093.18     14.45 o
   4   2   2       52.08       54.19      2.03 o
   5   2   2     1846.39     1914.89     14.94 o
   6   2   2      285.25      305.32      5.14 o
   7   2   2      373.96      360.28      6.14 o
   8   2   2       81.19       80.77      3.99 o
   9   2   2      720.88      725.44     10.61 o
  10   2   2      306.95      284.53      7.91 o
  -8   3   2      118.46      135.07      5.31 o
  -7   3   2      273.38      262.01      6.34 o
  -6   3   2     1516.49     1467.20     15.17 o
  -5   3   2       49.98       59.94      3.33 o
  -4   3   2       68.55       77.54      3.07 o
  -3   3   2     3005.05     3155.61     19.03 o
  -2   3   2     1331.47     1553.63     12.96 o
  -1   3   2      367.72      372.33      3.95 o
   0   3   2     1123.34     1193.98      8.87 o
   1   3   2     3152.85     3183.56     14.33 o
   2   3   2       12.31       30.56      1.43 o
   3   3   2     2950.22     3160.63     15.72 o
   4   3   2     2320.78     2282.51     14.85 o
   5   3   2      700.86      741.03      7.59 o
   6   3   2      668.63      678.06      7.23 o
   7   3   2      635.36      642.44      7.90 o
   8   3   2      270.83      292.19      6.61 o
   9   3   2      235.86      240.41      6.49 o
  10   3   2       27.43       21.41      3.70 o
  -7   4   2      254.43      273.12      6.91 o
  -6   4   2        0.53        1.17      4.50 o
  -5   4   2        2.94        4.51      3.82 o
  -4   4   2      884.96      871.01      9.00 o
  -3   4   2     1519.73     1587.09     15.35 o
  -2   4   2     1214.72     1302.77     12.89 o
  -1   4   2      127.32      116.05      3.12 o
   0   4   2     1790.92     1851.35     12.86 o
   1   4   2     2936.97     3331.31     17.04 o
   2   4   2     4055.54     4438.46     19.59 o
   3   4   2     1317.34     1347.76     11.56 o
   4   4   2     2023.41     2006.94     14.86 o
   5   4   2      180.50      172.79      3.85 o
   6   4   2      569.80      537.60      6.79 o
   7   4   2     1568.27     1559.80     15.19 o
   8   4   2     2125.50     2142.56     19.75 o
   9   4   2      489.23      478.65      8.77 o
  10   4   2        8.59       12.54      4.77 o
  -7   5   2      139.25      137.14      6.07 o
  -6   5   2       39.63       37.38      4.17 o
  -5   5   2       80.90       86.55      4.29 o
  -4   5   2      748.55      772.11      9.26 o
  -3   5   2       83.46       97.05      3.74 o
  -2   5   2       54.90       65.32      2.90 o
  -1   5   2        2.93       16.15      2.47 o
   0   5   2     4280.48     4368.16     22.59 o
   1   5   2      168.73      183.60      3.49 o
   2   5   2      666.70      650.83      6.80 o
   3   5   2      937.82      934.57      9.26 o
   4   5   2       49.23       78.66      2.79 o
   5   5   2       20.67       23.60      2.32 o
   6   5   2     1749.49     1766.89     15.68 o
   7   5   2      979.64     1005.21     10.42 o
   8   5   2        0.39       10.38      2.73 o
   9   5   2       13.04       14.45      5.04 o
  10   5   2       90.93       95.05      5.33 o
  -6   6   2        0.47       -1.74      4.78 o
  -5   6   2      653.01      639.25      9.98 o
  -4   6   2      557.28      562.11      8.84 o
  -3   6   2      209.62      210.36      5.45 o
  -2   6   2     1120.05     1119.52     11.29 o
  -1   6   2      161.99      178.29      4.64 o
   0   6   2      284.22      323.36      5.19 o
   1   6   2     4089.05     4096.95     23.74 o
   2   6   2     1681.20     1693.33     16.00 o
   3   6   2       75.16       79.82      3.31 o
   4   6   2        1.00        6.17      3.01 o
   5   6   2      572.49      594.23      7.37 o
   6   6   2     1760.12     1742.70     16.22 o
   7   6   2      688.86      687.34      9.27 o
   8   6   2      226.49      219.15      6.31 o
   9   6   2      174.68      156.21      6.12 o
  10   6   2      163.71      162.57      6.43 o
  -5   7   2      179.08      164.86      6.36 o
  -4   7   2       52.82       45.99      4.61 o
  -3   7   2       53.73       55.80      3.83 o
  -2   7   2      426.91      407.68      7.34 o
  -1   7   2     2538.72     2540.30     22.67 o
   0   7   2      357.29      372.90      6.38 o
   1   7   2      790.70      818.59      8.64 o
   2   7   2      231.45      222.74      4.91 o
   3   7   2       90.54       89.68      3.43 o
   4   7   2      549.09      562.56      7.41 o
   5   7   2     3347.94     3248.23     25.67 o
   6   7   2      500.01      482.31      7.86 o
   7   7   2       79.07       71.67      4.15 o
   8   7   2      123.79      141.80      5.38 o
   9   7   2      257.77      248.08      7.34 o
  -3   8   2      439.73      431.83      8.64 o
  -2   8   2       59.69       63.74      4.45 o
  -1   8   2       94.35       97.02      4.15 o
   0   8   2      262.40      246.94      5.86 o
   1   8   2      398.79      415.27      7.23 o
   2   8   2       18.50       21.61      3.01 o
   3   8   2      165.22      173.54      4.70 o
   4   8   2      643.33      675.38      8.89 o
   5   8   2      375.40      365.79      6.96 o
   6   8   2       10.31       10.38      2.82 o
   7   8   2      374.12      365.01      7.99 o
   8   8   2      530.04      507.76      9.61 o
   9   8   2       38.72       40.85      4.21 o
  -2   9   2      278.47      267.93      7.39 o
  -1   9   2      184.23      192.88      6.15 o
   0   9   2      227.03      241.93      6.52 o
   1   9   2       23.21       26.69      3.32 o
   2   9   2      362.83      361.80      7.11 o
   3   9   2     1541.96     1485.90     15.35 o
   4   9   2      460.74      436.11      8.45 o
   5   9   2       27.69       25.23      3.35 o
   6   9   2       27.57       30.43      3.49 o
   7   9   2      350.98      335.53      8.37 o
   8   9   2      273.56      273.41      7.86 o
   0  10   2      674.71      633.36     10.67 o
   1  10   2       89.97      102.27      5.45 o
   2  10   2       69.64       81.38      4.67 o
   3  10   2       74.75       81.37      4.66 o
   4  10   2        3.17       10.36      2.97 o
   5  10   2      135.01      121.43      5.68 o
   6  10   2     1181.67     1108.53     14.43 o
   7  10   2      558.23      558.74     10.75 o
  -6 -10   3       48.06       46.49      4.43 o
  -5 -10   3       10.10       12.70      4.73 o
  -4 -10   3      216.29      238.21      6.87 o
  -3 -10   3     1133.54     1160.18     13.70 o
  -2 -10   3      306.12      304.13      7.53 o
  -1 -10   3       76.81       68.37      4.50 o
  -8  -9   3       93.71      103.55      5.56 o
  -7  -9   3       96.82      110.27      5.44 o
  -6  -9   3      103.47      110.50      4.93 o
  -5  -9   3      461.04      463.19      8.63 o
  -4  -9   3      348.36      339.96      7.34 o
  -3  -9   3       79.96       76.76      4.06 o
  -2  -9   3       33.14       31.70      3.48 o
  -1  -9   3      339.70      369.07      7.45 o
   0  -9   3      308.22      337.00      7.27 o
   1  -9   3      233.84      238.10      6.60 o
   2  -9   3       40.05       38.13      4.10 o
  -9  -8   3       92.75       94.95      5.19 o
  -8  -8   3       93.63       94.47      5.16 o
  -7  -8   3       22.15       13.70      4.94 o
  -6  -8   3      229.28      225.36      6.17 o
  -5  -8   3      593.32      636.09      8.95 o
  -4  -8   3      289.65      308.19      6.50 o
  -3  -8   3      223.18      226.64      5.43 o
  -2  -8   3      500.29      500.41      7.67 o
  -1  -8   3      231.81      225.00      5.61 o
   0  -8   3       57.94       53.62      3.55 o
   1  -8   3       88.01       93.80      4.47 o
   2  -8   3      319.67      334.51      7.47 o
   3  -8   3      222.78      212.02      6.95 o
  -9  -7   3      134.61      150.89      6.03 o
  -8  -7   3      429.02      423.91      8.82 o
  -7  -7   3      675.61      651.46      9.72 o
  -6  -7   3      528.82      531.09      8.27 o
  -5  -7   3       59.71       56.75      3.32 o
  -4  -7   3        1.76        1.85      3.03 o
  -3  -7   3      593.27      563.98      7.37 o
  -2  -7   3     5543.68     5480.57     31.15 o
  -1  -7   3     1250.38     1289.06     13.44 o
   0  -7   3       20.32       22.25      2.89 o
   1  -7   3        2.00        4.64      3.41 o
   2  -7   3       36.61       35.14      3.26 o
   3  -7   3      204.88      191.09      5.77 o
   4  -7   3     1092.05     1091.25     13.33 o
   5  -7   3      529.79      525.08     10.52 o
 -10  -6   3      159.27      169.73      6.71 o
  -9  -6   3      183.17      182.83      6.93 o
  -8  -6   3        8.92       12.21      4.13 o
  -7  -6   3      193.45      181.92      5.59 o
  -6  -6   3      268.38      306.37      6.02 o
  -5  -6   3      145.76      160.06      4.43 o
  -4  -6   3     1398.67     1339.51     12.84 o
  -3  -6   3      835.46      822.38      8.08 o
  -2  -6   3       65.72       68.70      2.90 o
  -1  -6   3      279.43      291.13      4.95 o
   0  -6   3       65.37       60.77      3.15 o
   1  -6   3     1317.68     1345.19     13.24 o
   2  -6   3     1656.11     1622.62     15.64 o
   3  -6   3      206.42      193.23      5.34 o
   4  -6   3       40.23       39.55      3.74 o
   5  -6   3       45.95       33.99      4.17 o
   6  -6   3        1.19       -3.85      5.38 o
 -10  -5   3      169.07      174.14      6.61 o
  -9  -5   3      305.95      305.88      7.55 o
  -8  -5   3      470.97      486.06      8.33 o
  -7  -5   3      418.53      435.37      7.37 o
  -6  -5   3       12.71       23.37      2.51 o
  -5  -5   3       15.59       12.48      2.28 o
  -4  -5   3     2133.80     2074.27     16.90 o
  -3  -5   3     5339.21     5594.06     26.15 o
  -2  -5   3     1379.48     1453.06     13.10 o
  -1  -5   3      382.74      415.48      4.99 o
   0  -5   3       42.31       43.93      2.30 o
   1  -5   3      166.97      167.76      3.73 o
   2  -5   3      728.11      726.38      7.75 o
   3  -5   3     1388.78     1392.50     13.95 o
   4  -5   3      692.86      674.97      8.87 o
   5  -5   3       63.61       60.21      3.99 o
   6  -5   3       51.29       53.14      4.10 o
   7  -5   3       71.08       58.26      4.93 o
 -10  -4   3      429.81      409.65      9.22 o
  -9  -4   3      184.78      187.22      6.00 o
  -8  -4   3        2.62        6.91      4.12 o
  -7  -4   3       10.66       16.63      2.78 o
  -6  -4   3      436.50      401.28      6.11 o
  -5  -4   3     2579.98     2468.35     18.52 o
  -4  -4   3     2491.18     2618.99     17.58 o
  -3  -4   3     2082.05     2284.71     15.26 o
  -2  -4   3      544.53      556.42      5.65 o
  -1  -4   3     1385.19     1278.52     10.76 o
   0  -4   3     1923.50     1878.32     13.32 o
   1  -4   3     3705.62     3762.10     19.99 o
   2  -4   3     1516.21     1532.49     13.89 o
   3  -4   3      117.10      110.26      3.56 o
   4  -4   3       76.91       75.94      3.53 o
   5  -4   3      431.29      431.15      7.50 o
   6  -4   3     1584.58     1591.32     16.13 o
   7  -4   3      264.52      278.22      7.15 o
 -10  -3   3        0.40       -1.92      4.81 o
  -9  -3   3       92.52       94.71      5.01 o
  -8  -3   3      325.99      331.56      6.96 o
  -7  -3   3       18.13       16.07      2.82 o
  -6  -3   3      463.43      438.31      6.14 o
  -5  -3   3     4031.81     4124.12     22.82 o
  -4  -3   3      806.42      855.21      8.37 o
  -3  -3   3      130.37      115.83      2.52 o
  -2  -3   3       17.18       57.08      1.76 o
  -1  -3   3        5.56        3.83      1.35 o
   0  -3   3      763.11      781.76      7.47 o
   1  -3   3      964.36     1035.05      9.38 o
   2  -3   3      823.32      767.73      7.75 o
   3  -3   3       76.36       72.29      2.60 o
   4  -3   3       91.90       89.75      3.20 o
   5  -3   3      753.31      727.08      8.43 o
   6  -3   3      156.06      141.08      4.54 o
   7  -3   3       52.72       47.99      3.83 o
   8  -3   3       28.30       29.61      4.24 o
 -10  -2   3       61.14       56.22      4.94 o
  -9  -2   3        1.41       -0.42      5.08 o
  -8  -2   3       60.28       63.21      3.94 o
  -7  -2   3      984.50      998.01      9.92 o
  -6  -2   3     2449.05     2387.39     19.19 o
  -5  -2   3      710.33      699.23      6.84 o
  -4  -2   3      457.98      524.45      5.28 o
  -3  -2   3      118.86      119.36      2.32 o
  -2  -2   3     4838.42     4601.26     16.34 o
  -1  -2   3     6785.64     6272.43     17.60 o
   0  -2   3    12389.80    11544.15     23.94 o
   1  -2   3       22.86       21.75      1.20 o
   2  -2   3      194.73      205.83      3.00 o
   3  -2   3      885.56      927.31      8.29 o
   4  -2   3     1996.30     2009.87     15.57 o
   5  -2   3     3626.15     3796.33     24.02 o
   6  -2   3      106.02      106.84      3.83 o
   7  -2   3       91.80       92.38      4.26 o
   8  -2   3       21.25       16.73      3.53 o
   9  -2   3      325.45      316.62      8.26 o
 -10  -1   3      236.29      218.80      7.48 o
  -9  -1   3      333.81      315.17      7.58 o
  -8  -1   3       95.74       99.61      4.42 o
  -7  -1   3      156.01      150.47      4.47 o
  -6  -1   3      803.05      759.95      7.79 o
  -5  -1   3      273.97      255.77      4.18 o
  -4  -1   3     2674.84     2630.17     15.66 o
  -3  -1   3     3223.40     3105.43     14.68 o
  -2  -1   3     1522.34     1385.02      8.40 o
  -1  -1   3     7932.54     7015.46     16.35 o
   0  -1   3     1163.64     1059.10      6.16 o
   1  -1   3     6935.23     6167.67     16.35 o
   2  -1   3     4678.65     4573.29     16.51 o
   3  -1   3     4862.55     4882.88     19.78 o
   4  -1   3      619.20      685.21      7.09 o
   5  -1   3       64.70       83.32      3.11 o
   6  -1   3       81.08       98.03      3.64 o
   7  -1   3      428.08      450.08      7.55 o
   8  -1   3      295.65      318.94      7.28 o
   9  -1   3      281.27      292.39      7.60 o
  -9   0   3        0.74        0.46      3.13 o
  -8   0   3      858.56      819.70     25.58 o
  -7   0   3     1555.09     1443.22     10.51 o
  -6   0   3       23.31       22.97      2.85 o
  -5   0   3       22.33       34.62      9.18 o
  -4   0   3      388.59      350.76     15.43 o
  -3   0   3      416.63      326.44      2.52 o
  -2   0   3     2862.39     2561.39      8.07 o
  -1   0   3     9975.26     8570.66     18.64 o
   0   0   3     2988.87     2780.81     39.85 o
   1   0   3     1360.79     1247.95     18.50 o
   2   0   3     3870.25     4226.06     81.56 o
   3   0   3       37.15       16.60      0.99 o
   4   0   3     3295.18     3539.98     41.13 o
   5   0   3      224.73      245.40      3.08 o
   6   0   3      525.80      587.76     11.23 o
   7   0   3      160.67      163.79      3.81 o
   8   0   3       65.20       67.77      2.95 o
   9   0   3       27.49       30.54      6.11 o
  -9   1   3      119.26      128.92      5.33 o
  -8   1   3        1.29       -3.67      4.06 o
  -7   1   3        6.91        5.68      3.80 o
  -6   1   3      243.59      216.11      4.75 o
  -5   1   3     5193.31     4964.05     25.61 o
  -4   1   3     4795.10     4865.79     22.40 o
  -3   1   3      691.95      780.65      6.91 o
  -2   1   3     4028.53     4054.55     15.31 o
  -1   1   3     2912.47     2733.98     10.74 o
   0   1   3     1667.44     1666.04      7.48 o
   1   1   3    13105.94    12973.88     21.47 o
   2   1   3     9868.00     9900.20     21.90 o
   3   1   3      999.78     1182.18      9.05 o
   4   1   3     1604.17     1896.95     13.13 o
   5   1   3      117.77      113.17      3.02 o
   6   1   3      957.88     1016.96      9.79 o
   7   1   3      660.63      676.04      8.42 o
   8   1   3      390.81      382.63      7.25 o
   9   1   3      153.54      143.42      5.77 o
  10   1   3       50.62       54.89      4.72 o
  -9   2   3      147.76      134.87      5.96 o
  -8   2   3       83.64       87.57      4.64 o
  -7   2   3      106.33      123.59      4.72 o
  -6   2   3      646.05      622.24      7.86 o
  -5   2   3      623.64      603.70      6.98 o
  -4   2   3        1.83        3.01      2.55 o
  -3   2   3     1590.45     1574.46     12.29 o
  -2   2   3     1784.58     1823.14     11.60 o
  -1   2   3     1973.18     2125.12     11.10 o
   0   2   3       89.30       56.46      1.42 o
   1   2   3       26.58       21.82      1.20 o
   2   2   3     2863.82     2954.36     12.82 o
   3   2   3      475.13      462.67      4.59 o
   4   2   3      773.88      772.37      7.40 o
   5   2   3     3147.32     3331.89     19.69 o
   6   2   3       53.99       65.54      3.07 o
   7   2   3        2.78        9.79      3.60 o
   8   2   3      105.48       90.42      4.35 o
   9   2   3      335.39      338.48      7.93 o
  10   2   3      249.22      254.79      7.39 o
  -8   3   3        7.07       11.29      5.13 o
  -7   3   3      352.83      370.84      7.29 o
  -6   3   3     2246.23     2195.08     21.24 o
  -5   3   3       58.13       57.49      3.25 o
  -4   3   3      794.08      782.68      7.61 o
  -3   3   3        2.66        5.09      3.18 o
  -2   3   3     2712.95     2959.95     16.67 o
  -1   3   3     1090.65     1240.14      9.96 o
   0   3   3     6874.82     7359.48     22.29 o
   1   3   3     2082.64     2057.73     11.72 o
   2   3   3       17.74       22.09      1.32 o
   3   3   3      765.64      890.17      8.64 o
   4   3   3     1399.82     1462.09     12.17 o
   5   3   3     2774.69     2884.71     18.80 o
   6   3   3        5.88        7.47      2.92 o
   7   3   3       94.70      114.32      4.00 o
   8   3   3      146.70      150.49      5.03 o
   9   3   3      110.07      103.49      4.97 o
  10   3   3      100.54       88.58      5.06 o
  -7   4   3      303.16      311.16      7.25 o
  -6   4   3       39.91       42.30      3.77 o
  -5   4   3       19.31       23.67      3.00 o
  -4   4   3     1788.36     1770.46     17.36 o
  -3   4   3     1573.24     1645.70     15.40 o
  -2   4   3     1884.08     1986.01     15.50 o
  -1   4   3       98.89      104.94      2.76 o
   0   4   3      100.36      136.53      2.84 o
   1   4   3      250.39      294.95      3.82 o
   2   4   3     2839.17     3101.98     16.84 o
   3   4   3     8412.70     8587.22     28.93 o
   4   4   3     1628.05     1659.80     13.73 o
   5   4   3       18.34       13.65      1.97 o
   6   4   3      136.02      164.32      4.10 o
   7   4   3      893.85      869.99      9.65 o
   8   4   3     2035.61     2006.32     18.97 o
   9   4   3      694.85      703.49     10.33 o
  10   4   3       36.83       37.62      4.45 o
  -7   5   3      224.49      232.90      7.08 o
  -6   5   3        2.76       13.38      4.79 o
  -5   5   3        3.68       16.50      3.06 o
  -4   5   3      457.99      466.63      7.39 o
  -3   5   3      245.04      259.69      5.29 o
  -2   5   3      109.58      118.84      3.50 o
  -1   5   3      969.08      989.97      9.97 o
   0   5   3     1600.33     1667.35     14.34 o
   1   5   3      301.65      284.87      4.35 o
   2   5   3      703.43      694.34      7.07 o
   3   5   3     1330.72     1430.02     13.43 o
   4   5   3       19.12       25.24      2.23 o
   5   5   3      103.22       91.73      3.18 o
   6   5   3     1888.84     1931.74     18.65 o
   7   5   3      351.46      378.57      6.66 o
   8   5   3       16.28       11.83      4.29 o
   9   5   3      177.08      162.66      5.70 o
  10   5   3      139.82      129.48      6.33 o
  -6   6   3       15.12       13.84      5.24 o
  -5   6   3     1420.14     1440.05     14.41 o
  -4   6   3      867.86      879.27     10.61 o
  -3   6   3       59.51       69.67      3.89 o
  -2   6   3       81.51       95.26      3.87 o
  -1   6   3       85.35       82.96      3.38 o
   0   6   3       58.06       53.79      2.88 o
   1   6   3     1497.69     1576.05     15.17 o
   2   6   3     5411.79     5376.55     27.72 o
   3   6   3      471.15      469.24      6.28 o
   4   6   3      110.79      109.35      3.73 o
   5   6   3        6.95       10.58      2.47 o
   6   6   3      877.73      873.75      9.74 o
   7   6   3      796.84      797.47      9.90 o
   8   6   3      475.07      478.15      8.53 o
   9   6   3      116.71      121.63      5.44 o
  10   6   3       19.69       17.81      3.88 o
  -5   7   3      305.80      299.60      7.96 o
  -4   7   3        0.22       -0.68      4.75 o
  -3   7   3        1.05       -4.37      4.37 o
  -2   7   3      204.73      217.95      5.70 o
  -1   7   3     1716.77     1720.93     16.52 o
   0   7   3     1855.10     1853.23     18.53 o
   1   7   3      884.42      848.42      9.19 o
   2   7   3      135.83      140.63      4.05 o
   3   7   3        3.99        5.21      3.07 o
   4   7   3      219.24      235.89      5.16 o
   5   7   3     1656.00     1678.14     16.22 o
   6   7   3      413.82      428.75      7.62 o
   7   7   3       61.61       58.61      3.91 o
   8   7   3      355.57      337.01      7.64 o
   9   7   3      158.61      151.68      6.12 o
  -3   8   3      135.94      119.47      5.59 o
  -2   8   3        4.90        8.59      4.26 o
  -1   8   3        0.93        4.16      3.83 o
   0   8   3      949.56      951.53     10.68 o
   1   8   3     1817.78     1816.11     17.23 o
   2   8   3       10.31       13.36      2.79 o
   3   8   3       36.45       36.00      3.26 o
   4   8   3      612.94      600.65      8.43 o
   5   8   3      345.20      337.68      7.02 o
   6   8   3       38.03       34.44      3.48 o
   7   8   3      516.41      502.53      9.02 o
   8   8   3      128.42      124.27      5.68 o
   9   8   3       10.79       14.03      4.77 o
  -2   9   3      345.82      340.36      8.12 o
  -1   9   3      379.89      361.89      8.02 o
   0   9   3      141.10      131.57      5.16 o
   1   9   3       12.84       19.13      3.32 o
   2   9   3       78.08       76.60      4.32 o
   3   9   3     1365.07     1347.21     13.47 o
   4   9   3      806.98      792.35     10.80 o
   5   9   3       40.46       39.88      3.55 o
   6   9   3        0.78        3.70      4.67 o
   7   9   3      352.45      356.44      8.13 o
   8   9   3      332.37      311.83      8.31 o
   0  10   3      455.06      436.57      9.12 o
   1  10   3       89.98       97.02      5.18 o
   2  10   3      317.19      312.02      7.59 o
   3  10   3      157.76      134.58      5.65 o
   4  10   3        1.27        7.22      4.24 o
   5  10   3      130.92      119.99      5.71 o
   6  10   3      869.39      837.73     12.68 o
  -6 -10   4       19.09       25.96      3.64 o
  -5 -10   4        7.65        7.66      4.65 o
  -4 -10   4      395.07      409.90      8.64 o
  -3 -10   4     1065.12     1057.09     13.30 o
  -2 -10   4      184.42      163.99      6.12 o
  -1 -10   4      112.16      109.49      5.26 o
  -8  -9   4      384.77      417.50      9.44 o
  -7  -9   4       71.40       75.78      4.86 o
  -6  -9   4       36.75       33.25      3.61 o
  -5  -9   4      672.74      655.71      9.97 o
  -4  -9   4      553.86      573.75      9.39 o
  -3  -9   4       34.03       43.24      3.68 o
  -2  -9   4      157.05      180.56      5.36 o
  -1  -9   4      334.94      341.17      7.50 o
   0  -9   4      129.20      126.50      5.16 o
   1  -9   4      144.11      137.31      5.33 o
   2  -9   4      213.14      203.21      6.63 o
  -9  -8   4      222.35      221.52      7.42 o
  -8  -8   4       30.52       41.15      4.01 o
  -7  -8   4       36.23       30.94      3.79 o
  -6  -8   4      127.02      124.60      4.83 o
  -5  -8   4      623.94      616.21      9.10 o
  -4  -8   4      700.42      691.02      9.27 o
  -3  -8   4       46.63       48.34      3.43 o
  -2  -8   4      173.64      175.01      5.03 o
  -1  -8   4       97.01      106.06      4.31 o
   0  -8   4      109.32      112.64      4.43 o
   1  -8   4      435.67      436.81      7.85 o
   2  -8   4      496.23      489.76      8.91 o
   3  -8   4       14.57       13.42      5.74 o
  -9  -7   4      128.48      131.46      6.03 o
  -8  -7   4      513.38      493.98      9.05 o
  -7  -7   4      698.93      651.08      9.61 o
  -6  -7   4      830.31      816.40      9.98 o
  -5  -7   4        9.21       22.45      2.56 o
  -4  -7   4        3.01        2.17      3.19 o
  -3  -7   4     1063.77     1075.34     11.03 o
  -2  -7   4     2157.94     2203.46     20.18 o
  -1  -7   4      337.10      317.07      5.72 o
   0  -7   4      455.30      422.90      6.74 o
   1  -7   4      574.26      551.63      7.78 o
   2  -7   4        7.93        4.52      4.15 o
   3  -7   4        3.59       -1.25      4.23 o
   4  -7   4     1335.18     1293.73     14.33 o
 -10  -6   4      203.60      204.91      7.15 o
  -9  -6   4        2.46       -4.75      4.97 o
  -8  -6   4       10.55        6.21      4.64 o
  -7  -6   4     1007.72     1017.25     11.18 o
  -6  -6   4      258.49      281.42      5.86 o
  -5  -6   4      102.14      109.79      3.85 o
  -4  -6   4      535.21      470.95      6.48 o
  -3  -6   4     1315.32     1211.50     11.78 o
  -2  -6   4      130.34      140.31      3.64 o
  -1  -6   4      314.79      327.58      5.40 o
   0  -6   4     1261.52     1282.09     12.43 o
   1  -6   4      667.57      668.60      7.86 o
   2  -6   4       96.99      101.45      4.05 o
   3  -6   4        0.52       10.87      3.66 o
   4  -6   4      279.49      296.22      6.61 o
   5  -6   4       77.01       68.60      4.75 o
   6  -6   4       57.88       59.33      4.65 o
 -10  -5   4      169.25      161.03      6.61 o
  -9  -5   4      430.40      428.62      8.70 o
  -8  -5   4      453.13      427.20      7.90 o
  -7  -5   4      529.21      522.98      7.91 o
  -6  -5   4      228.37      215.72      4.88 o
  -5  -5   4        0.58        6.44      2.72 o
  -4  -5   4     1436.10     1430.86     12.43 o
  -3  -5   4     3451.41     3490.45     21.00 o
  -2  -5   4      653.78      665.01      6.44 o
  -1  -5   4       61.34       60.24      2.40 o
   0  -5   4        5.92        8.95      1.81 o
   1  -5   4        0.78        6.71      2.51 o
   2  -5   4      877.62      858.94      8.40 o
   3  -5   4     2005.04     1974.23     19.20 o
   4  -5   4      553.84      532.35      7.99 o
   5  -5   4        9.81       18.34      3.30 o
   6  -5   4       38.41       36.87      3.71 o
 -10  -4   4      123.23      121.17      5.89 o
  -9  -4   4      351.28      336.71      7.74 o
  -8  -4   4      280.85      278.37      6.39 o
  -7  -4   4       16.76       18.21      2.57 o
  -6  -4   4       73.82       71.21      3.21 o
  -5  -4   4     2547.35     2519.26     18.93 o
  -4  -4   4     5152.51     5275.00     25.11 o
  -3  -4   4      635.84      604.51      5.80 o
  -2  -4   4      428.38      380.57      4.38 o
  -1  -4   4     2535.08     2672.46     15.75 o
   0  -4   4      631.97      638.52      6.16 o
   1  -4   4      668.55      693.57      6.87 o
   2  -4   4     1859.09     1879.74     15.47 o
   3  -4   4      364.81      356.61      5.43 o
   4  -4   4       41.11       52.91      3.11 o
   5  -4   4     1037.90     1030.60     10.74 o
   6  -4   4     1116.14     1055.34     11.92 o
   7  -4   4      226.49      221.37      6.70 o
 -10  -3   4      113.80      107.83      5.78 o
  -9  -3   4      521.90      501.12      9.06 o
  -8  -3   4      101.10      112.13      4.50 o
  -7  -3   4      279.21      268.64      5.54 o
  -6  -3   4     1104.34     1104.04     11.60 o
  -5  -3   4     1971.19     1935.77     15.91 o
  -4  -3   4      449.87      436.83      5.00 o
  -3  -3   4      333.54      403.19      4.41 o
  -2  -3   4      180.47      143.48      2.60 o
  -1  -3   4     1952.96     1960.69     11.93 o
   0  -3   4     2503.05     2526.06     13.70 o
   1  -3   4     3468.90     3367.76     16.85 o
   2  -3   4      124.23       99.18      2.74 o
   3  -3   4       93.70       84.26      2.77 o
   4  -3   4        7.37        7.97      2.19 o
   5  -3   4      837.61      821.64      8.72 o
   6  -3   4      252.31      259.85      5.72 o
   7  -3   4       75.08       86.29      4.33 o
   8  -3   4      105.17      106.81      5.28 o
 -10  -2   4      137.97      137.43      6.30 o
  -9  -2   4       30.56       24.97      4.06 o
  -8  -2   4        4.43        4.86      4.12 o
  -7  -2   4       91.76       87.85      4.02 o
  -6  -2   4     3221.98     3078.79     22.09 o
  -5  -2   4     1056.31     1029.21      9.90 o
  -4  -2   4       63.87       66.25      2.25 o
  -3  -2   4      947.83      870.26      8.32 o
  -2  -2   4     2832.87     2651.88     13.05 o
  -1  -2   4     3486.48     3187.94     13.30 o
   0  -2   4      373.29      304.64      3.06 o
   1  -2   4       23.39       15.34      1.13 o
   2  -2   4        6.69       31.37      1.67 o
   3  -2   4      214.05      235.67      3.66 o
   4  -2   4     3710.30     3483.30     20.66 o
   5  -2   4     3146.66     3260.66     22.25 o
   6  -2   4       90.11       87.79      3.67 o
   7  -2   4       92.45      108.02      4.33 o
   8  -2   4        7.99        9.35      4.82 o
 -10  -1   4      200.07      198.43      6.79 o
  -9  -1   4      129.88      122.06      5.26 o
  -8  -1   4       63.38       62.44      3.81 o
  -7  -1   4      456.88      431.80      6.87 o
  -6  -1   4      698.56      653.17      7.49 o
  -5  -1   4      424.49      397.12      5.25 o
  -4  -1   4      589.78      626.36      6.22 o
  -3  -1   4     6824.19     6529.62     21.94 o
  -2  -1   4     1951.07     1742.01      9.95 o
  -1  -1   4      154.11      158.06      2.04 o
   0  -1   4    17898.37    14735.41     25.04 o
   1  -1   4      325.66      229.83      2.54 o
   2  -1   4      111.53      129.45      2.30 o
   3  -1   4     2978.00     3143.94     16.38 o
   4  -1   4     5664.07     6118.93     25.76 o
   5  -1   4       54.36       67.55      2.96 o
   6  -1   4      214.25      221.68      5.00 o
   7  -1   4      626.72      621.75      8.69 o
   8  -1   4      213.31      229.77      6.32 o
   9  -1   4       90.38       93.01      5.22 o
  -9   0   4        1.67        7.35      4.07 o
  -8   0   4     1263.91     1183.81     40.22 o
  -7   0   4     1513.14     1439.10     35.35 o
  -6   0   4      442.29      436.63      9.77 o
  -5   0   4       41.52       52.64      1.83 o
  -4   0   4     1081.39     1044.79     28.39 o
  -3   0   4      659.27      570.14      5.67 o
  -2   0   4     3199.14     2705.03     47.27 o
  -1   0   4      866.47      820.36      7.63 o
   0   0   4      185.54      190.54      2.09 o
   1   0   4     4013.48     4122.85     39.10 o
   2   0   4        4.90        6.16      1.21 o
   3   0   4     3730.24     3738.30     25.43 o
   4   0   4    12105.61    13180.75     25.48 o
   5   0   4       83.11       85.42      4.37 o
   6   0   4      388.87      407.23      4.42 o
   7   0   4       19.00       25.61      3.72 o
   8   0   4      259.37      258.72      4.41 o
   9   0   4      176.45      176.63      4.40 o
  -9   1   4       87.51       90.99      4.84 o
  -8   1   4        5.10        6.25      4.33 o
  -7   1   4        0.55        4.23      3.72 o
  -6   1   4       61.56       66.47      3.19 o
  -5   1   4     3435.55     3405.99     21.52 o
  -4   1   4     5098.44     5042.16     23.29 o
  -3   1   4      170.21      183.48      3.01 o
  -2   1   4       48.47       75.54      1.83 o
  -1   1   4     1891.51     1847.28      9.54 o
   0   1   4     2241.96     2109.39      9.37 o
   1   1   4     3855.28     3769.75     12.78 o
   2   1   4    11502.81    11897.19     25.60 o
   3   1   4     4548.11     4917.65     18.88 o
   4   1   4     1484.75     1546.95     12.32 o
   5   1   4      284.07      295.90      4.61 o
   6   1   4     1567.52     1649.99     16.18 o
   7   1   4      442.02      437.03      6.92 o
   8   1   4      363.77      331.99      6.93 o
   9   1   4      270.61      271.95      6.96 o
  10   1   4        4.01       -1.02      5.37 o
  -8   2   4      156.23      132.09      5.46 o
  -7   2   4       30.53       36.99      3.43 o
  -6   2   4      477.68      480.95      7.07 o
  -5   2   4     1638.10     1543.03     13.46 o
  -4   2   4      339.21      319.34      4.75 o
  -3   2   4      423.91      411.42      4.74 o
  -2   2   4     4027.82     4384.17     18.50 o
  -1   2   4      146.47      139.81      2.28 o
   0   2   4     3690.11     4251.31     15.19 o
   1   2   4    16592.59    16089.21     29.55 o
   2   2   4     4546.09     4703.71     17.01 o
   3   2   4     3008.48     3407.73     16.06 o
   4   2   4      756.23      793.79      7.66 o
   5   2   4     1071.02     1103.97     10.25 o
   6   2   4       13.34       19.00      2.18 o
   7   2   4      255.60      272.35      5.61 o
   8   2   4      418.53      417.38      7.45 o
   9   2   4      232.87      261.86      6.83 o
  10   2   4       58.00       65.28      4.75 o
  -8   3   4       36.74       37.47      4.09 o
  -7   3   4      343.92      353.66      7.27 o
  -6   3   4     1839.36     1846.07     17.21 o
  -5   3   4       30.33       41.98      3.04 o
  -4   3   4       47.89       50.40      2.85 o
  -3   3   4      174.85      173.10      3.66 o
  -2   3   4     2004.17     2180.31     14.68 o
  -1   3   4     4997.74     5383.54     21.01 o
   0   3   4      141.19      215.56      3.03 o
   1   3   4        2.47       20.45      1.38 o
   2   3   4       31.76       38.40      1.53 o
   3   3   4       79.24       72.03      2.08 o
   4   3   4     2536.37     2568.86     16.38 o
   5   3   4     4382.50     4433.10     23.63 o
   6   3   4       38.86       38.70      2.49 o
   7   3   4        1.61        5.02      2.48 o
   8   3   4      108.40      122.60      4.75 o
   9   3   4       27.26       25.54      3.64 o
  10   3   4       69.00       66.68      5.00 o
  -7   4   4      459.25      467.70      8.69 o
  -6   4   4      508.63      522.67      8.45 o
  -5   4   4       17.96       27.00      3.11 o
  -4   4   4     1047.86     1076.81     10.80 o
  -3   4   4     1966.19     2082.73     17.37 o
  -2   4   4       16.29       40.10      2.49 o
  -1   4   4      245.24      300.23      4.25 o
   0   4   4     4157.26     4403.98     20.42 o
   1   4   4     3171.25     3554.66     18.17 o
   2   4   4     7843.33     8567.66     28.34 o
   3   4   4     2810.81     2901.55     17.27 o
   4   4   4      762.80      778.82      7.55 o
   5   4   4      287.11      313.32      4.84 o
   6   4   4      103.18      119.17      3.73 o
   7   4   4     1431.78     1456.04     15.13 o
   8   4   4      714.99      734.14      9.81 o
   9   4   4      266.63      249.14      6.89 o
  10   4   4      148.39      164.78      6.22 o
  -7   5   4      471.80      471.96      9.32 o
  -6   5   4        0.24        1.14      4.34 o
  -5   5   4        3.27       12.09      4.07 o
  -4   5   4      477.43      503.43      7.58 o
  -3   5   4      844.86      855.61      8.86 o
  -2   5   4      716.63      740.38      7.66 o
  -1   5   4     1067.57     1097.59     10.60 o
   0   5   4      450.28      489.45      5.64 o
   1   5   4     2117.42     2231.35     16.17 o
   2   5   4     2063.78     2109.48     15.79 o
   3   5   4     5446.33     5391.05     25.83 o
   4   5   4      827.78      883.96      8.65 o
   5   5   4        7.67       15.69      2.20 o
   6   5   4      630.54      606.26      7.79 o
   7   5   4      127.04      131.04      4.43 o
   8   5   4       41.61       45.67      3.58 o
   9   5   4      259.09      272.16      7.01 o
  10   5   4      467.05      465.48     10.16 o
  -6   6   4        5.59        4.86      5.26 o
  -5   6   4     1192.29     1207.61     13.43 o
  -4   6   4      491.99      535.94      8.46 o
  -3   6   4       17.88       26.04      3.00 o
  -2   6   4        7.29        9.65      3.30 o
  -1   6   4       16.09       23.48      2.47 o
   0   6   4      466.84      501.72      6.44 o
   1   6   4     1908.71     2030.24     17.30 o
   2   6   4     3367.73     3450.07     22.61 o
   3   6   4     1704.50     1672.40     15.91 o
   4   6   4      880.30      948.40      9.72 o
   5   6   4      321.86      317.63      5.81 o
   6   6   4     1316.23     1315.41     12.89 o
   7   6   4      993.56     1032.54     11.09 o
   8   6   4      469.54      502.56      8.46 o
   9   6   4       98.11      102.38      5.11 o
  10   6   4        2.25        2.30      5.02 o
  -5   7   4      373.81      354.96      8.34 o
  -4   7   4       19.41       21.67      3.55 o
  -3   7   4       90.90       87.54      4.53 o
  -2   7   4      570.24      556.20      8.16 o
  -1   7   4      226.10      240.10      5.75 o
   0   7   4       66.14       71.80      3.76 o
   1   7   4     3661.52     3596.59     25.30 o
   2   7   4      570.52      561.52      7.62 o
   3   7   4       11.93       21.12      2.51 o
   4   7   4      197.33      196.94      4.81 o
   5   7   4     1843.43     1793.55     16.70 o
   6   7   4      771.42      730.61      9.32 o
   7   7   4      141.81      134.48      4.77 o
   8   7   4      290.11      293.61      7.39 o
   9   7   4      131.00      137.35      6.14 o
  -3   8   4       66.27       69.30      4.48 o
  -2   8   4        8.90       11.70      4.28 o
  -1   8   4       75.85       76.49      3.99 o
   0   8   4     1496.74     1485.47     14.34 o
   1   8   4     1991.57     1949.28     18.02 o
   2   8   4       99.80      102.33      4.09 o
   3   8   4      131.43      127.86      4.45 o
   4   8   4      590.42      590.76      8.54 o
   5   8   4      696.87      669.51      9.24 o
   6   8   4      221.38      243.26      6.10 o
   7   8   4      436.59      433.28      8.47 o
   8   8   4       12.27       16.86      3.38 o
   9   8   4        7.47       11.36      4.64 o
  -2   9   4      130.25      138.72      5.69 o
  -1   9   4      159.62      148.23      5.68 o
   0   9   4      180.96      177.87      5.73 o
   1   9   4       28.35       27.07      3.47 o
   2   9   4      140.88      158.79      5.21 o
   3   9   4      944.07      902.80     11.21 o
   4   9   4     1346.55     1312.89     13.30 o
   5   9   4       17.91       17.28      3.30 o
   6   9   4       64.94       63.54      4.22 o
   7   9   4      341.35      326.28      7.89 o
   8   9   4      241.52      232.35      7.28 o
   0  10   4      481.17      466.13      9.35 o
   1  10   4       21.93       24.95      4.13 o
   2  10   4      162.90      139.54      5.53 o
   3  10   4      162.13      139.21      6.24 o
   4  10   4       59.63       57.35      4.88 o
   5  10   4      504.98      513.90      9.62 o
   6  10   4      770.53      718.88     11.81 o
  -6 -10   5        0.74        3.12      5.00 o
  -5 -10   5       35.71       34.27      4.05 o
  -4 -10   5      369.65      409.21      8.70 o
  -3 -10   5      574.28      571.79     10.22 o
  -2 -10   5      107.87      103.16      5.19 o
  -1 -10   5      232.09      224.11      7.01 o
  -7  -9   5      177.22      197.05      6.55 o
  -6  -9   5       54.78       61.29      4.05 o
  -5  -9   5      175.09      175.45      5.91 o
  -4  -9   5      278.55      278.06      6.78 o
  -3  -9   5       86.58       93.42      4.69 o
  -2  -9   5      325.93      340.19      7.36 o
  -1  -9   5      891.34      873.18     11.27 o
   0  -9   5       66.42       63.97      4.23 o
   1  -9   5       13.66       17.76      3.47 o
  -8  -8   5       47.79       52.87      4.32 o
  -7  -8   5       68.25       74.03      4.30 o
  -6  -8   5       99.67       81.27      4.26 o
  -5  -8   5      643.61      687.08      9.55 o
  -4  -8   5      693.21      765.39      9.67 o
  -3  -8   5      256.94      265.87      5.86 o
  -2  -8   5        5.49       11.11      2.53 o
  -1  -8   5        4.82        9.43      3.47 o
   0  -8   5      264.55      263.91      6.13 o
   1  -8   5      475.84      469.15      8.43 o
   2  -8   5      576.89      583.77      9.79 o
   3  -8   5        3.19        8.67      4.61 o
  -9  -7   5      459.02      472.04      9.86 o
  -8  -7   5      374.44      349.93      8.09 o
  -7  -7   5      127.88      132.80      5.07 o
  -6  -7   5      242.83      251.63      6.24 o
  -5  -7   5       49.65       60.53      3.48 o
  -4  -7   5       19.90       11.06      2.62 o
  -3  -7   5     1085.90     1017.19     10.04 o
  -2  -7   5     2671.62     2636.71     22.21 o
  -1  -7   5      107.64      110.89      3.98 o
   0  -7   5      813.42      842.58      9.32 o
   1  -7   5      330.39      328.86      6.37 o
   2  -7   5       22.53       20.44      3.09 o
   3  -7   5        9.36        4.29      4.70 o
   4  -7   5      946.45      919.70     12.29 o
  -9  -6   5        0.52        8.38      4.50 o
  -8  -6   5        4.32        8.48      4.11 o
  -7  -6   5      908.47      908.98     10.85 o
  -6  -6   5     1231.47     1278.81     13.03 o
  -5  -6   5      865.17      831.32      9.06 o
  -4  -6   5      629.54      615.69      7.42 o
  -3  -6   5        0.58       -0.80      3.03 o
  -2  -6   5       57.22       67.01      2.95 o
  -1  -6   5      775.11      781.70      7.90 o
   0  -6   5     2326.99     2300.69     19.34 o
   1  -6   5      898.67      858.64      8.96 o
   2  -6   5        2.84        2.65      3.62 o
   3  -6   5       10.42       13.73      2.87 o
   4  -6   5      408.54      400.41      7.63 o
   5  -6   5      213.38      214.44      6.55 o
 -10  -5   5       76.14       87.18      5.44 o
  -9  -5   5      461.68      466.05      9.06 o
  -8  -5   5      713.99      712.55      9.99 o
  -7  -5   5      130.03      133.72      4.78 o
  -6  -5   5      193.70      176.80      4.78 o
  -5  -5   5       95.13      108.08      3.46 o
  -4  -5   5     1152.95     1083.96     11.10 o
  -3  -5   5     3485.44     3506.90     21.65 o
  -2  -5   5      578.30      591.73      6.21 o
  -1  -5   5     1023.46     1016.84      9.78 o
   0  -5   5        1.62        4.85      2.51 o
   1  -5   5       65.51       53.25      2.60 o
   2  -5   5       41.13       43.81      2.91 o
   3  -5   5     2634.38     2631.63     22.32 o
   4  -5   5      458.96      452.32      7.48 o
   5  -5   5       97.63      100.17      4.49 o
   6  -5   5       21.39       19.60      3.55 o
 -10  -4   5       46.83       45.54      4.42 o
  -9  -4   5      129.21      122.52      5.44 o
  -8  -4   5     1099.48     1063.71     11.85 o
  -7  -4   5      233.51      242.93      5.63 o
  -6  -4   5        0.71        4.64      3.05 o
  -5  -4   5     1233.97     1239.92     11.87 o
  -4  -4   5     1182.21     1165.88     10.68 o
  -3  -4   5      503.96      500.18      5.48 o
  -2  -4   5      854.55      937.64      8.61 o
  -1  -4   5     4388.74     4473.34     21.11 o
   0  -4   5       70.20       78.74      2.37 o
   1  -4   5      833.17      814.13      8.47 o
   2  -4   5      893.32      872.36      8.50 o
   3  -4   5      632.89      643.45      7.22 o
   4  -4   5      304.83      308.70      5.69 o
   5  -4   5      579.66      564.23      8.22 o
   6  -4   5      307.51      310.03      7.03 o
   7  -4   5      148.59      136.39      5.51 o
 -10  -3   5      583.76      567.19     10.57 o
  -9  -3   5      492.90      500.17      9.16 o
  -8  -3   5        0.48        4.07      4.07 o
  -7  -3   5      129.95      147.57      4.46 o
  -6  -3   5      423.88      401.66      6.17 o
  -5  -3   5     2174.24     2145.40     17.25 o
  -4  -3   5     1845.24     1728.92     14.07 o
  -3  -3   5     1442.11     1370.02     11.55 o
  -2  -3   5     1330.30     1345.49     10.73 o
  -1  -3   5      592.13      616.80      6.20 o
   0  -3   5      284.14      300.07      3.64 o
   1  -3   5     1514.68     1526.68     11.86 o
   2  -3   5     2782.70     2681.27     16.95 o
   3  -3   5       74.24       80.03      2.74 o
   4  -3   5       31.07       35.38      2.63 o
   5  -3   5      879.73      851.10      9.03 o
   6  -3   5      429.44      439.61      7.39 o
   7  -3   5      275.47      288.65      6.79 o
   8  -3   5      218.79      231.67      6.71 o
 -10  -2   5      162.37      155.89      6.60 o
  -9  -2   5       95.65       88.33      5.11 o
  -8  -2   5       28.28       26.48      3.33 o
  -7  -2   5       96.41      101.70      4.03 o
  -6  -2   5     1509.81     1469.90     13.62 o
  -5  -2   5      619.79      607.73      6.54 o
  -4  -2   5       74.18       76.92      2.48 o
  -3  -2   5        1.63       13.58      1.40 o
  -2  -2   5     2754.40     2712.81     13.93 o
  -1  -2   5       34.41       46.90      1.58 o
   0  -2   5     2796.03     2546.02     12.79 o
   1  -2   5      367.78      347.90      3.65 o
   2  -2   5      550.25      539.06      5.43 o
   3  -2   5        9.24       36.63      2.06 o
   4  -2   5     1953.46     1922.41     16.01 o
   5  -2   5     1701.02     1829.43     17.24 o
   6  -2   5        9.46       15.29      2.46 o
   7  -2   5        3.12        8.81      3.82 o
   8  -2   5       26.88       25.52      3.66 o
 -10  -1   5      229.37      221.38      7.19 o
  -9  -1   5       14.67        4.92      5.04 o
  -8  -1   5       62.21       51.07      3.94 o
  -7  -1   5      670.89      645.08      8.35 o
  -6  -1   5     2497.55     2369.38     19.67 o
  -5  -1   5      448.04      429.88      5.57 o
  -4  -1   5     2088.58     2021.99     14.56 o
  -3  -1   5     3029.52     2944.77     15.52 o
  -2  -1   5     2003.22     1892.27     11.10 o
  -1  -1   5      394.29      374.86      3.58 o
   0  -1   5     5126.54     4650.68     15.47 o
   1  -1   5      112.02      113.49      1.98 o
   2  -1   5        3.26        6.43      1.16 o
   3  -1   5     3246.44     3561.22     18.01 o
   4  -1   5     3684.25     4058.02     21.58 o
   5  -1   5      373.78      401.90      5.80 o
   6  -1   5      250.61      261.17      5.46 o
   7  -1   5      493.20      509.67      7.83 o
   8  -1   5      267.28      271.07      6.95 o
   9  -1   5        0.19        0.74      4.71 o
  -9   0   5       19.17       24.32      2.52 o
  -8   0   5      907.27      905.63     25.17 o
  -7   0   5     1180.98     1105.90     30.11 o
  -6   0   5       12.10       17.26      1.90 o
  -5   0   5       41.77       49.24      1.81 o
  -4   0   5      118.85      150.87      2.29 o
  -3   0   5     1222.37     1134.49      6.96 o
  -2   0   5     5188.88     4911.55     16.44 o
  -1   0   5    14727.78    12574.36    245.40 o
   0   0   5       30.82       26.07      1.22 o
   1   0   5      368.17      364.54     11.45 o
   2   0   5      214.63      196.33      6.74 o
   3   0   5     5196.26     5227.42    144.75 o
   4   0   5     1371.76     1506.51     35.53 o
   5   0   5       48.72       52.58      1.87 o
   6   0   5      159.60      167.38      3.17 o
   7   0   5       10.76        6.52      5.71 o
   8   0   5      119.86      122.67      4.56 o
   9   0   5      359.62      361.88      5.93 o
  -9   1   5       25.47       32.74      3.93 o
  -8   1   5       98.30       87.22      4.69 o
  -7   1   5       50.92       49.02      3.56 o
  -6   1   5       40.14       35.36      2.84 o
  -5   1   5     1788.32     1817.38     16.11 o
  -4   1   5     1919.83     1854.45     14.53 o
  -3   1   5     1096.30      963.05      9.43 o
  -2   1   5      366.14      423.53      4.38 o
  -1   1   5     1504.06     1476.03      9.16 o
   0   1   5      439.30      514.07      4.45 o
   1   1   5      460.33      415.01      4.11 o
   2   1   5     7075.06     7180.42     21.13 o
   3   1   5     5901.28     6453.65     22.51 o
   4   1   5      302.10      359.23      4.58 o
   5   1   5        2.00       14.47      2.06 o
   6   1   5     2596.60     2607.79     20.62 o
   7   1   5      360.70      362.98      6.51 o
   8   1   5       51.26       57.40      4.12 o
   9   1   5      281.89      304.39      7.55 o
  10   1   5        9.46       12.69      5.50 o
  -8   2   5      330.82      310.81      7.14 o
  -7   2   5      144.99      132.67      4.83 o
  -6   2   5       28.49       26.66      3.01 o
  -5   2   5     1581.31     1516.24     13.38 o
  -4   2   5     1038.92     1044.74     10.25 o
  -3   2   5     2661.92     2597.25     16.51 o
  -2   2   5     6115.40     6296.87     22.92 o
  -1   2   5      641.41      749.07      7.31 o
   0   2   5      154.59      231.05      2.79 o
   1   2   5     2419.13     2458.73     12.29 o
   2   2   5     6494.66     6706.98     21.29 o
   3   2   5     1861.41     2133.86     13.36 o
   4   2   5     1118.03     1274.44     11.40 o
   5   2   5      320.23      326.89      4.88 o
   6   2   5       32.21       37.58      2.60 o
   7   2   5     1255.55     1272.73     12.26 o
   8   2   5      631.51      640.77      9.25 o
   9   2   5      215.80      232.12      6.60 o
  10   2   5        0.20        2.26      4.98 o
  -8   3   5        6.27        4.96      5.27 o
  -7   3   5      383.78      359.75      7.39 o
  -6   3   5     1076.56     1078.55     10.95 o
  -5   3   5      107.43      118.38      3.91 o
  -4   3   5      148.48      156.91      4.02 o
  -3   3   5       22.44       20.79      2.16 o
  -2   3   5      443.77      425.63      4.88 o
  -1   3   5      189.01      241.48      3.53 o
   0   3   5     1657.02     1567.66     11.12 o
   1   3   5     2422.96     2483.20     13.76 o
   2   3   5     1122.54     1301.83     10.31 o
   3   3   5        5.85        7.52      1.48 o
   4   3   5     1172.58     1165.47     11.31 o
   5   3   5     4254.81     4402.18     23.89 o
   6   3   5       68.67       78.42      3.12 o
   7   3   5       52.30       65.32      3.37 o
   8   3   5        5.12        9.68      4.12 o
   9   3   5        0.25       -1.07      4.34 o
  10   3   5      103.06      102.08      5.21 o
  -7   4   5      286.99      283.38      7.12 o
  -6   4   5      598.36      617.39      9.10 o
  -5   4   5       46.03       44.44      3.43 o
  -4   4   5      909.61      937.47      9.29 o
  -3   4   5     1012.43     1094.34     11.19 o
  -2   4   5       39.21       37.69      2.34 o
  -1   4   5       60.36       85.74      2.65 o
   0   4   5     5665.34     6230.31     24.78 o
   1   4   5     4567.39     5039.17     21.96 o
   2   4   5        0.35        7.07      2.39 o
   3   4   5      193.28      162.31      3.33 o
   4   4   5      731.48      753.72      7.60 o
   5   4   5       54.65       66.88      2.80 o
   6   4   5      729.92      730.11      8.01 o
   7   4   5     1497.97     1517.13     15.33 o
   8   4   5      165.45      159.11      5.26 o
   9   4   5        5.89       10.07      4.35 o
  10   4   5      214.01      218.46      6.92 o
  -6   5   5        1.02        5.75      4.72 o
  -5   5   5        1.36        7.84      4.25 o
  -4   5   5      370.09      384.24      6.74 o
  -3   5   5      757.53      777.38      8.59 o
  -2   5   5      724.38      735.56      7.80 o
  -1   5   5     2118.85     2236.48     17.48 o
   0   5   5      193.30      195.24      3.79 o
   1   5   5       14.57       23.81      1.98 o
   2   5   5     1446.89     1515.72     13.66 o
   3   5   5     5254.92     5497.15     26.48 o
   4   5   5     3159.80     3266.27     21.41 o
   5   5   5       31.25       37.74      2.75 o
   6   5   5       73.45       84.10      3.58 o
   7   5   5        1.32        7.03      3.85 o
   8   5   5      154.25      145.08      5.12 o
   9   5   5      383.33      376.67      8.12 o
  10   5   5      843.07      829.57     13.09 o
  -6   6   5        3.24       21.08      3.53 o
  -5   6   5      516.57      520.75      9.23 o
  -4   6   5      321.70      322.62      6.97 o
  -3   6   5      264.46      281.37      5.97 o
  -2   6   5       80.55       92.79      3.75 o
  -1   6   5      117.44      115.62      3.89 o
   0   6   5       58.15       47.76      2.92 o
   1   6   5      589.42      602.97      6.89 o
   2   6   5     2214.11     2219.21     18.22 o
   3   6   5       99.77       88.87      3.36 o
   4   6   5       21.95       53.07      2.95 o
   5   6   5      453.90      441.28      6.87 o
   6   6   5     1463.92     1458.39     14.95 o
   7   6   5       88.66       77.23      4.15 o
   8   6   5      158.87      171.73      5.68 o
   9   6   5      219.55      222.33      6.65 o
  10   6   5       24.27       19.21      4.24 o
  -5   7   5      214.14      212.71      7.01 o
  -4   7   5       88.90       92.37      4.90 o
  -3   7   5      410.23      403.32      7.67 o
  -2   7   5      445.66      473.11      7.64 o
  -1   7   5       50.24       46.46      3.27 o
   0   7   5       14.04       23.21      2.65 o
   1   7   5     2383.95     2425.58     21.18 o
   2   7   5     3237.98     3266.53     24.58 o
   3   7   5        9.53       18.42      2.79 o
   4   7   5       27.45       33.04      2.85 o
   5   7   5     1479.81     1455.15     15.14 o
   6   7   5      308.96      308.97      6.39 o
   7   7   5       34.11       40.41      3.71 o
   8   7   5      431.72      423.60      8.64 o
   9   7   5      358.82      349.55      8.20 o
  -3   8   5       61.32       61.38      4.34 o
  -2   8   5        5.05        9.85      3.02 o
  -1   8   5        1.25        6.14      4.34 o
   0   8   5     1433.82     1439.54     14.34 o
   1   8   5     1112.93     1142.01     11.55 o
   2   8   5       13.57       16.87      2.90 o
   3   8   5      215.28      213.74      5.41 o
   4   8   5      700.31      702.55      9.32 o
   5   8   5      659.65      690.30      9.39 o
   6   8   5      212.53      209.97      5.86 o
   7   8   5      287.20      285.27      6.98 o
   8   8   5       25.04       23.30      3.75 o
   9   8   5       30.11       28.16      3.72 o
  -2   9   5       11.81       -2.05      5.21 o
  -1   9   5      199.02      217.54      6.23 o
   0   9   5      612.50      562.16      9.45 o
   1   9   5      213.09      211.53      5.93 o
   2   9   5       10.80        6.04      4.61 o
   3   9   5      223.09      224.62      6.32 o
   4   9   5      519.26      499.80      8.70 o
   5   9   5       20.92       25.58      3.22 o
   6   9   5       24.04       23.08      3.83 o
   7   9   5      350.56      340.44      8.18 o
   8   9   5       92.66       89.25      5.28 o
   1  10   5      195.55      179.62      6.29 o
   2  10   5       49.21       59.53      4.29 o
   3  10   5      935.07      914.01     12.38 o
   4  10   5      665.44      652.71     10.74 o
   5  10   5      246.76      231.31      7.04 o
   6  10   5      342.43      308.72      8.35 o
  -9   0   6      144.70      154.72      5.57 o
  -8   0   6      574.61      572.79      8.78 o
  -7   0   6      932.76      921.67      9.90 o
  -6   0   6       27.77       51.08      3.09 o
  -5   0   6        1.27       -0.59      2.80 o
  -4   0   6        1.50        0.58      2.36 o
  -3   0   6     6912.39     6512.88     23.73 o
  -2   0   6    12228.17    11314.20     28.02 o
  -1   0   6     2563.78     2249.16     11.50 o
   0   0   6       51.58       34.31      1.25 o
   1   0   6     3485.66     2966.11     13.23 o
   2   0   6      121.77       76.53      2.01 o
   3   0   6     3607.26     3322.00     17.37 o
   4   0   6     2400.45     2445.54     16.65 o
   5   0   6      922.16      908.30      8.84 o
   6   0   6      802.95      751.04      8.29 o
   7   0   6        3.00        8.80      3.67 o
   8   0   6        0.50        0.00      4.48 o
   9   0   6      407.56      396.08      8.55 o
  -9   1   6        7.26       11.37      5.13 o
  -8   1   6      279.20      272.32      6.58 o
  -7   1   6      250.04      237.30      5.67 o
  -6   1   6       97.30      109.92      3.77 o
  -5   1   6       80.20       69.66      3.06 o
  -4   1   6      250.79      262.64      4.18 o
  -3   1   6      338.60      345.05      4.28 o
  -2   1   6     1083.75      911.32      8.48 o
  -1   1   6      719.16      635.90      5.57 o
   0   1   6      775.65      714.38      6.51 o
   1   1   6      352.27      340.65      3.26 o
   2   1   6      595.24      603.96      5.74 o
   3   1   6     4346.66     4367.97     19.32 o
   4   1   6       56.74       51.46      2.35 o
   5   1   6      407.33      400.30      5.39 o
   6   1   6      110.71      135.86      4.10 o
   7   1   6      130.93      140.57      4.50 o
   8   1   6      179.55      160.96      5.32 o
   9   1   6      233.24      225.96      6.69 o
  -8   2   6      380.85      389.38      7.83 o
  -7   2   6       90.84       97.75      4.35 o
  -6   2   6       10.26        4.50      3.61 o
  -5   2   6      655.91      648.47      7.41 o
  -4   2   6     2645.58     2553.75     18.35 o
  -3   2   6     4151.96     3942.13     20.63 o
  -2   2   6     2764.11     2747.66     15.68 o
  -1   2   6      516.13      499.73      4.85 o
   0   2   6      457.55      447.92      4.37 o
   1   2   6     4237.50     4010.23     16.45 o
   2   2   6     1234.68     1118.13      9.22 o
   3   2   6     7878.39     8460.79     27.17 o
   4   2   6      985.61     1088.95      9.49 o
   5   2   6      122.99      129.06      3.36 o
   6   2   6      106.97       87.29      3.27 o
   7   2   6      957.35      928.35      9.84 o
   8   2   6      830.52      843.47     10.42 o
   9   2   6      267.22      263.07      7.08 o
  10   2   6       21.07       28.36      3.83 o
  -8   3   6      103.97       97.81      5.27 o
  -7   3   6      126.99      123.65      5.22 o
  -6   3   6       71.81       77.84      4.03 o
  -5   3   6       70.64       71.56      3.48 o
  -4   3   6      555.64      544.40      6.76 o
  -3   3   6      446.95      450.48      5.75 o
  -2   3   6     2306.68     2454.87     16.32 o
  -1   3   6     2127.78     2082.84     14.01 o
   0   3   6      504.33      495.64      5.16 o
   1   3   6     2750.78     2926.22     15.61 o
   2   3   6       59.79       78.06      2.22 o
   3   3   6      420.81      466.95      5.00 o
   4   3   6     2104.44     2123.95     15.61 o
   5   3   6     1903.13     1982.40     16.54 o
   6   3   6      389.68      413.80      6.05 o
   7   3   6      199.30      199.54      4.92 o
   8   3   6       21.39       22.20      3.32 o
   9   3   6        6.59        7.69      4.18 o
  10   3   6      105.43       92.23      5.29 o
  -7   4   6       25.47       34.80      3.85 o
  -6   4   6      354.17      332.51      7.16 o
  -5   4   6      841.81      859.94      9.82 o
  -4   4   6     1136.23     1209.30     11.58 o
  -3   4   6       69.79       75.63      3.28 o
  -2   4   6      703.11      728.47      7.05 o
  -1   4   6       14.10       22.82      1.90 o
   0   4   6     3147.15     3186.66     18.39 o
   1   4   6     1343.54     1370.23     11.93 o
   2   4   6     1612.34     1614.27     13.11 o
   3   4   6      117.28      122.71      3.09 o
   4   4   6      807.35      793.08      7.98 o
   5   4   6       13.84       46.98      2.58 o
   6   4   6     1383.76     1388.14     13.71 o
   7   4   6     1225.32     1238.27     12.76 o
   8   4   6       33.54       45.48      3.38 o
   9   4   6        7.74       12.64      3.15 o
  10   4   6       65.16       63.72      4.88 o
  -6   5   6        1.25        3.97      4.75 o
  -5   5   6       93.54       92.11      4.62 o
  -4   5   6      317.08      341.59      6.56 o
  -3   5   6      759.71      748.79      8.45 o
  -2   5   6     2371.33     2447.72     19.71 o
  -1   5   6     1920.68     2043.73     17.05 o
   0   5   6      113.03      119.75      3.18 o
   1   5   6       59.38       62.67      2.51 o
   2   5   6      452.63      507.77      5.85 o
   3   5   6      956.76      965.16      9.98 o
   4   5   6     4942.64     5109.72     27.19 o
   5   5   6     1561.66     1538.92     14.00 o
   6   5   6        0.79       13.86      2.59 o
   7   5   6       19.71       23.10      2.82 o
   8   5   6      159.72      140.96      4.99 o
   9   5   6      503.53      505.91      9.32 o
  10   5   6      885.21      936.68     13.52 o
  -5   6   6      222.23      220.78      6.39 o
  -4   6   6      205.12      194.09      5.78 o
  -3   6   6       91.10       93.62      3.95 o
  -2   6   6        3.26        7.74      3.72 o
  -1   6   6      411.57      437.69      6.53 o
   0   6   6       97.09       90.65      3.41 o
   1   6   6      511.90      491.48      6.46 o
   2   6   6     2427.32     2401.76     19.11 o
   3   6   6      775.16      784.20      7.94 o
   4   6   6       33.36       34.04      2.76 o
   5   6   6     1581.98     1603.16     14.98 o
   6   6   6      480.49      478.50      7.50 o
   7   6   6       59.77       58.09      3.67 o
   8   6   6      175.24      182.93      5.71 o
   9   6   6      368.75      378.38      8.38 o
  -4   7   6      203.08      192.88      6.30 o
  -3   7   6      901.46      893.21     10.98 o
  -2   7   6      335.63      349.76      6.89 o
  -1   7   6        3.86        9.75      3.42 o
   0   7   6        0.64        3.97      3.17 o
   1   7   6      661.37      683.51      8.19 o
   2   7   6      467.35      485.28      7.18 o
   3   7   6     1397.91     1377.81     14.08 o
   4   7   6      123.02      127.17      4.58 o
   5   7   6       61.30       73.65      3.71 o
   6   7   6       68.88       71.56      3.61 o
   7   7   6      432.49      435.21      8.05 o
   8   7   6      708.80      673.07     10.55 o
   9   7   6      247.50      239.63      7.12 o
  -3   8   6       75.30       84.32      4.75 o
  -2   8   6        2.16        9.22      4.57 o
  -1   8   6       89.92       91.06      4.28 o
   0   8   6     1316.89     1296.26     12.60 o
   1   8   6     1372.28     1341.96     13.66 o
   2   8   6      121.72      122.86      4.35 o
   3   8   6      126.23      124.68      4.47 o
   4   8   6      539.15      555.54      8.36 o
   5   8   6      379.93      378.88      7.37 o
   6   8   6      162.82      169.93      5.36 o
   7   8   6      308.23      314.88      7.25 o
   8   8   6       99.03       94.50      5.15 o
  -2   9   6       10.06       10.90      5.51 o
  -1   9   6       18.39       14.26      5.29 o
   0   9   6      593.66      559.79      9.54 o
   1   9   6      122.38      115.88      4.73 o
   2   9   6       85.48       95.80      4.70 o
   3   9   6      275.46      287.37      6.89 o
   4   9   6      272.98      269.11      6.68 o
   5   9   6       49.11       46.51      3.80 o
   6   9   6      416.01      404.94      8.47 o
   7   9   6      330.11      314.77      8.12 o
   8   9   6        8.97        8.02      5.16 o
   1  10   6       47.28       52.89      4.27 o
   2  10   6       46.40       42.04      4.16 o
   3  10   6      495.67      488.07      9.37 o
   4  10   6      643.23      605.20     10.33 o
   5  10   6      186.84      192.80      6.76 o
   6  10   6      146.94      148.22      6.39 o
  -9   0   7      297.33      299.51      7.47 o
  -8   0   7      363.59      367.63      7.37 o
  -7   0   7      348.93      338.87      6.55 o
  -6   0   7      178.47      165.77      4.46 o
  -5   0   7       64.62       53.49      2.68 o
  -4   0   7     1081.57     1050.11      9.70 o
  -3   0   7     3288.36     3239.31     17.44 o
  -2   0   7       20.85       28.52      1.67 o
  -1   0   7     4947.53     4232.46     16.98 o
   0   0   7      496.78      451.65      4.25 o
   1   0   7     1801.23     1662.89     10.72 o
   2   0   7     1195.27     1033.12      9.20 o
   3   0   7     3396.41     3152.71     17.55 o
   4   0   7     1282.33     1311.82     12.68 o
   5   0   7      723.14      719.23      7.53 o
   6   0   7      295.05      312.17      5.78 o
   7   0   7       36.44       42.35      3.42 o
   8   0   7      150.48      142.74      5.26 o
   9   0   7      301.63      300.11      7.78 o
  -9   1   7        0.42        4.28      5.00 o
  -8   1   7      255.92      275.44      6.76 o
  -7   1   7      398.56      395.28      7.14 o
  -6   1   7      568.41      545.52      7.40 o
  -5   1   7       77.48       80.88      3.20 o
  -4   1   7      130.54      128.20      3.28 o
  -3   1   7     1892.89     1759.03     13.38 o
  -2   1   7     1727.02     1562.49     11.53 o
  -1   1   7     2183.92     1879.16     11.74 o
   0   1   7        9.71       22.48      1.27 o
   1   1   7      174.17      190.42      2.71 o
   2   1   7        5.08       10.01      1.30 o
   3   1   7      354.10      355.57      4.28 o
   4   1   7     1590.00     1590.31     13.44 o
   5   1   7     1363.16     1386.52     12.14 o
   6   1   7        6.58        3.78      3.52 o
   7   1   7        2.94        4.15      3.64 o
   8   1   7      436.31      375.29      7.45 o
   9   1   7      280.96      286.86      7.35 o
  -8   2   7      114.38      103.19      5.16 o
  -7   2   7        2.17        7.01      4.47 o
  -6   2   7       25.56       23.96      3.03 o
  -5   2   7       35.80       39.25      2.76 o
  -4   2   7      764.91      747.45      7.42 o
  -3   2   7     3591.15     3353.96     19.70 o
  -2   2   7     1717.43     1715.77     12.86 o
  -1   2   7       19.40       27.08      1.47 o
   0   2   7     1394.47     1358.76     10.25 o
   1   2   7     1220.23     1146.13      9.43 o
   2   2   7     3306.92     3161.42     16.16 o
   3   2   7     1224.56     1295.33     11.34 o
   4   2   7      536.46      550.52      5.71 o
   5   2   7      238.10      258.22      4.57 o
   6   2   7       91.91      105.07      3.56 o
   7   2   7      672.86      654.24      8.54 o
   8   2   7      749.48      736.51      9.91 o
   9   2   7      226.66      222.06      6.60 o
  10   2   7       38.14       43.65      4.05 o
  -8   3   7      217.25      203.65      6.70 o
  -7   3   7       36.75       42.75      3.90 o
  -6   3   7        1.42        9.24      4.03 o
  -5   3   7      147.09      142.87      4.39 o
  -4   3   7     2097.57     2038.20     17.98 o
  -3   3   7     1792.64     1721.85     15.32 o
  -2   3   7     2643.55     2638.50     17.41 o
  -1   3   7        0.29        1.26      2.08 o
   0   3   7       15.79        5.20      1.35 o
   1   3   7      412.63      537.55      5.50 o
   2   3   7     3981.47     4144.35     19.70 o
   3   3   7     4417.08     4627.05     21.93 o
   4   3   7      892.71      870.92      9.00 o
   5   3   7      255.92      243.86      4.61 o
   6   3   7      407.98      395.52      6.18 o
   7   3   7      707.13      723.39      8.89 o
   8   3   7      153.56      168.07      5.34 o
   9   3   7       41.37       37.48      3.76 o
  10   3   7       68.36       73.71      4.89 o
  -7   4   7        9.72        8.42      5.03 o
  -6   4   7      398.32      387.92      7.61 o
  -5   4   7     1005.04      966.02     10.48 o
  -4   4   7      497.46      500.84      7.23 o
  -3   4   7      218.45      207.52      4.66 o
  -2   4   7      174.80      185.55      4.04 o
  -1   4   7      649.12      653.96      6.42 o
   0   4   7     5827.73     5873.22     25.37 o
   1   4   7     2515.81     2544.91     16.44 o
   2   4   7      189.81      187.78      3.60 o
   3   4   7        6.02       21.86      1.95 o
   4   4   7      442.29      476.25      5.84 o
   5   4   7       30.18       40.60      2.47 o
   6   4   7     3859.20     3858.03     26.11 o
   7   4   7     1189.21     1208.47     11.54 o
   8   4   7        1.42       -2.66      4.02 o
   9   4   7       45.14       49.79      4.05 o
  10   4   7       20.67       22.57      4.09 o
  -6   5   7        8.51        6.80      4.86 o
  -5   5   7      579.15      575.36      8.89 o
  -4   5   7      281.35      256.97      5.93 o
  -3   5   7      305.17      316.99      5.84 o
  -2   5   7      966.58      960.97      9.86 o
  -1   5   7      703.35      731.42      7.48 o
   0   5   7      161.43      161.94      3.75 o
   1   5   7      735.31      733.02      7.02 o
   2   5   7      906.48      943.18      9.68 o
   3   5   7     1174.36     1195.72     11.15 o
   4   5   7     2844.62     2840.38     20.62 o
   5   5   7     1205.73     1234.87     12.68 o
   6   5   7      217.91      211.46      5.16 o
   7   5   7       20.31       29.39      2.98 o
   8   5   7       66.00       66.31      4.06 o
   9   5   7      424.66      436.32      8.70 o
  10   5   7      618.73      617.54     11.14 o
  -5   6   7      185.44      212.59      6.25 o
  -4   6   7       11.45       12.23      4.45 o
  -3   6   7       39.07       53.50      3.52 o
  -2   6   7      389.00      414.00      6.74 o
  -1   6   7     2873.66     2889.56     22.48 o
   0   6   7      771.64      776.00      8.07 o
   1   6   7       57.74       58.93      2.84 o
   2   6   7        4.88        5.17      3.11 o
   3   6   7      170.92      174.51      4.23 o
   4   6   7      658.20      658.94      7.79 o
   5   6   7     1156.35     1150.68     11.78 o
   6   6   7      560.39      588.94      8.30 o
   7   6   7       63.09       61.61      3.71 o
   8   6   7       74.64       75.18      4.34 o
   9   6   7      103.44      111.46      5.34 o
  -4   7   7       82.42       90.38      4.62 o
  -3   7   7      771.30      759.22     10.34 o
  -2   7   7      269.34      272.78      6.22 o
  -1   7   7       42.82       48.74      3.28 o
   0   7   7       14.98       14.12      2.61 o
   1   7   7      647.86      645.91      8.01 o
   2   7   7      392.87      408.69      6.47 o
   3   7   7      943.56      901.28      9.48 o
   4   7   7     1393.53     1409.69     14.71 o
   5   7   7        9.41       10.04      4.08 o
   6   7   7      144.70      147.66      4.80 o
   7   7   7      913.86      885.24     10.99 o
   8   7   7      551.23      566.97      9.62 o
   9   7   7       44.95       53.30      4.75 o
  -3   8   7      370.05      367.58      8.12 o
  -2   8   7      126.19      118.38      5.08 o
  -1   8   7       96.20       89.50      4.32 o
   0   8   7      357.60      339.38      7.13 o
   1   8   7       94.14       97.16      4.37 o
   2   8   7      290.64      277.23      6.09 o
   3   8   7      364.64      348.30      6.91 o
   4   8   7      535.47      528.52      8.26 o
   5   8   7      914.34      911.58     10.70 o
   6   8   7       64.56       66.63      4.12 o
   7   8   7      110.71      111.45      5.09 o
   8   8   7      174.43      146.65      6.00 o
  -1   9   7        7.45       12.39      4.92 o
   0   9   7      709.71      666.21     10.13 o
   1   9   7      567.17      571.11      9.19 o
   2   9   7      532.75      511.66      8.61 o
   3   9   7      218.31      206.19      6.07 o
   4   9   7        7.27        8.73      4.57 o
   5   9   7       15.49       15.86      3.27 o
   6   9   7      900.79      889.35     12.21 o
   7   9   7      341.09      342.34      8.28 o
   1  10   7       37.29       37.75      4.10 o
   2  10   7       94.67       90.81      5.01 o
   3  10   7      226.41      213.40      6.70 o
   4  10   7      539.17      529.63      9.71 o
   5  10   7      635.28      634.18     10.59 o
   6  10   7      190.92      179.94      6.60 o
  -9   0   8      195.75      197.70      6.40 o
  -8   0   8      142.38      129.90      5.19 o
  -7   0   8      108.46      109.22      4.37 o
  -6   0   8       43.55       44.54      3.11 o
  -5   0   8      993.26      928.86      9.33 o
  -4   0   8      677.19      622.52      6.42 o
  -3   0   8     1051.79     1000.79      8.91 o
  -2   0   8     1927.86     1783.68     12.59 o
  -1   0   8     4843.92     4386.28     18.60 o
   0   0   8     4212.73     3767.20     16.71 o
   1   0   8       52.41       59.72      1.95 o
   2   0   8     1387.70     1212.86     10.62 o
   3   0   8     1251.95     1271.97     11.79 o
   4   0   8       13.68        8.28      2.86 o
   5   0   8      459.29      433.63      6.14 o
   6   0   8     1273.99     1204.83     11.89 o
   7   0   8      430.94      420.48      7.36 o
   8   0   8      136.45      130.42      5.28 o
   9   0   8      189.54      203.68      6.82 o
  -8   1   8      196.71      205.05      6.08 o
  -7   1   8      478.37      483.68      7.77 o
  -6   1   8     1412.52     1388.40     14.30 o
  -5   1   8      222.77      200.66      4.46 o
  -4   1   8      385.27      411.30      5.43 o
  -3   1   8      136.29      139.41      3.15 o
  -2   1   8     5238.84     4846.16     21.28 o
  -1   1   8     1444.53     1277.54     10.37 o
   0   1   8      283.49      249.07      3.23 o
   1   1   8     3453.66     3309.80     16.18 o
   2   1   8       98.51       80.32      2.25 o
   3   1   8        6.77        5.30      2.10 o
   4   1   8      875.73      848.94      8.13 o
   5   1   8     3072.97     3058.16     21.39 o
   6   1   8        8.72       16.13      2.65 o
   7   1   8        8.29       10.47      3.88 o
   8   1   8      106.58      104.72      4.60 o
   9   1   8      255.24      250.10      7.14 o
  -8   2   8       10.12       15.03      3.80 o
  -7   2   8        8.57        9.69      4.92 o
  -6   2   8      284.25      293.28      6.07 o
  -5   2   8       22.15       17.41      2.75 o
  -4   2   8      789.98      794.27      7.80 o
  -3   2   8     2637.92     2667.42     18.17 o
  -2   2   8     1473.32     1404.15     12.25 o
  -1   2   8      123.24      116.94      2.60 o
   0   2   8        5.84       12.79      1.35 o
   1   2   8      201.01      157.59      2.80 o
   2   2   8      595.86      591.43      5.81 o
   3   2   8     1102.95     1173.36     11.25 o
   4   2   8      175.58      243.49      4.08 o
   5   2   8      814.61      853.41      8.89 o
   6   2   8       88.39       86.15      3.37 o
   7   2   8      360.39      337.06      6.54 o
   8   2   8      608.65      610.48      9.25 o
   9   2   8       41.82       43.95      3.92 o
  -7   3   8      275.72      267.86      6.74 o
  -6   3   8       26.23       28.58      3.18 o
  -5   3   8      120.59      121.02      4.35 o
  -4   3   8      408.19      393.07      6.12 o
  -3   3   8     3503.92     3390.11     21.97 o
  -2   3   8     1010.89     1040.40      9.82 o
  -1   3   8      221.50      185.22      3.44 o
   0   3   8     2011.57     2064.18     14.42 o
   1   3   8     1002.07      936.31      8.42 o
   2   3   8     1560.54     1587.54     12.91 o
   3   3   8     4367.48     4460.00     22.37 o
   4   3   8     1145.87     1122.16     10.68 o
   5   3   8      406.46      395.66      5.86 o
   6   3   8      478.25      464.44      6.82 o
   7   3   8     1171.80     1165.76     11.33 o
   8   3   8      352.43      372.31      7.42 o
   9   3   8       71.73       70.22      4.51 o
  10   3   8      113.04      118.17      5.66 o
  -7   4   8       93.69       87.87      5.05 o
  -6   4   8       86.95       71.98      4.39 o
  -5   4   8      558.10      561.16      8.21 o
  -4   4   8      439.30      440.49      6.86 o
  -3   4   8      123.96      134.07      3.98 o
  -2   4   8        6.30       19.78      2.28 o
  -1   4   8      461.17      456.34      5.70 o
   0   4   8     1925.29     2023.51     15.50 o
   1   4   8      491.17      493.20      5.53 o
   2   4   8      447.59      449.99      5.31 o
   3   4   8      359.70      393.60      5.14 o
   4   4   8        4.22        4.93      3.04 o
   5   4   8      624.53      623.06      7.19 o
   6   4   8     4187.02     4072.70     27.57 o
   7   4   8      688.17      683.61      9.00 o
   8   4   8       20.89       18.12      2.96 o
   9   4   8       44.14       45.92      3.87 o
  10   4   8       65.86       51.55      4.92 o
  -6   5   8       29.39       17.05      5.84 o
  -5   5   8      815.44      819.52     10.58 o
  -4   5   8      492.06      504.13      8.03 o
  -3   5   8      114.27      102.50      4.00 o
  -2   5   8      518.65      535.11      6.99 o
  -1   5   8      531.98      526.45      6.57 o
   0   5   8      311.20      316.76      5.02 o
   1   5   8      714.72      787.58      8.18 o
   2   5   8     1144.27     1243.73     11.47 o
   3   5   8      292.39      300.31      5.03 o
   4   5   8       87.96      102.29      3.47 o
   5   5   8      567.80      549.21      7.20 o
   6   5   8      956.97     1019.55     10.32 o
   7   5   8       69.46       83.90      3.94 o
   8   5   8       21.68       14.45      3.04 o
   9   5   8      271.34      255.28      7.14 o
  -5   6   8      206.39      203.87      6.30 o
  -4   6   8        6.29        2.13      4.62 o
  -3   6   8        4.51        5.15      4.32 o
  -2   6   8     1137.78     1131.08     10.87 o
  -1   6   8     1730.12     1707.93     15.50 o
   0   6   8      130.76      133.85      3.87 o
   1   6   8      214.51      213.62      4.59 o
   2   6   8        5.83       12.11      2.26 o
   3   6   8      246.98      255.11      4.98 o
   4   6   8     1918.36     1983.38     18.96 o
   5   6   8     3247.19     3242.44     25.28 o
   6   6   8      194.34      168.02      5.23 o
   7   6   8       11.12       11.97      4.31 o
   8   6   8       17.23        8.70      4.70 o
   9   6   8       64.34       71.69      4.97 o
  -4   7   8        5.79        7.28      5.04 o
  -3   7   8      624.77      664.93      9.65 o
  -2   7   8      703.36      689.87      9.39 o
  -1   7   8       35.99       35.95      3.38 o
   0   7   8       81.90       76.42      3.67 o
   1   7   8      482.82      519.42      7.37 o
   2   7   8        0.73        1.45      3.18 o
   3   7   8      189.51      182.31      4.76 o
   4   7   8      825.50      822.45      9.48 o
   5   7   8      467.21      475.03      7.53 o
   6   7   8       10.09       10.47      2.85 o
   7   7   8      220.00      218.87      6.40 o
   8   7   8      286.08      285.46      7.29 o
   9   7   8      136.19      134.49      5.89 o
  -3   8   8      396.93      388.21      8.57 o
  -2   8   8      160.11      159.12      5.63 o
  -1   8   8       42.10       45.65      3.64 o
   0   8   8       23.68       23.58      3.28 o
   1   8   8       73.57       72.38      3.75 o
   2   8   8      792.02      769.66      9.55 o
   3   8   8     1206.52     1171.32     11.72 o
   4   8   8      850.00      864.38     10.45 o
   5   8   8       66.84       68.94      4.03 o
   6   8   8        2.40        4.18      3.88 o
   7   8   8      150.93      150.28      5.75 o
   8   8   8      219.02      224.05      6.68 o
  -1   9   8      180.56      170.14      6.16 o
   0   9   8      596.61      571.00      9.60 o
   1   9   8       34.16       40.94      3.85 o
   2   9   8      408.79      395.93      7.82 o
   3   9   8      175.40      162.77      5.53 o
   4   9   8        0.42       -4.56      4.56 o
   5   9   8       90.90       94.60      4.82 o
   6   9   8     1174.18     1138.14     13.66 o
   7   9   8      368.18      347.29      8.47 o
   2  10   8      261.42      248.96      7.15 o
   3  10   8      260.25      232.30      6.96 o
   4  10   8      270.41      264.67      7.26 o
   5  10   8      296.61      300.71      7.85 o
  -9   0   9      127.15      132.99      5.64 o
  -8   0   9      112.97      114.11      4.83 o
  -7   0   9        2.84        0.00      4.14 o
  -6   0   9      100.11      124.90      4.12 o
  -5   0   9     1344.03     1371.46     12.84 o
  -4   0   9     1807.74     1623.13     14.80 o
  -3   0   9       24.65       20.11      1.81 o
  -2   0   9      296.86      371.94      4.47 o
  -1   0   9     3354.36     3175.41     16.85 o
   0   0   9     1082.01     1162.31     10.00 o
   1   0   9     2359.82     2104.82     13.81 o
   2   0   9     3730.86     3518.70     18.77 o
   3   0   9     1649.16     1509.67     13.36 o
   4   0   9      456.21      470.53      6.09 o
   5   0   9      157.19      142.59      4.15 o
   6   0   9     2102.26     2088.59     20.61 o
   7   0   9      553.46      565.69      8.62 o
   8   0   9        3.70        3.06      4.46 o
   9   0   9      129.16      130.54      5.65 o
  -8   1   9      365.12      372.08      8.04 o
  -7   1   9       58.94       62.03      3.99 o
  -6   1   9      869.08      871.47      9.60 o
  -5   1   9      949.00      932.75      9.12 o
  -4   1   9      190.58      212.53      4.27 o
  -3   1   9       61.14       58.76      2.47 o
  -2   1   9     3799.87     3722.14     19.70 o
  -1   1   9     5666.16     5079.10     21.85 o
   0   1   9      187.75      152.75      2.95 o
   1   1   9     3737.36     3632.92     18.17 o
   2   1   9      890.17      823.03      7.95 o
   3   1   9      457.57      459.55      5.30 o
   4   1   9      552.85      545.14      6.27 o
   5   1   9     2398.74     2396.72     19.76 o
   6   1   9      214.13      247.35      5.25 o
   7   1   9       44.34       43.35      3.39 o
   8   1   9       50.88       55.22      3.88 o
   9   1   9      246.64      238.36      7.26 o
  -8   2   9        6.72        6.92      5.02 o
  -7   2   9      236.64      221.92      6.27 o
  -6   2   9      328.07      326.81      6.50 o
  -5   2   9       18.58       21.20      3.03 o
  -4   2   9       57.07       53.60      3.10 o
  -3   2   9      181.76      177.80      3.93 o
  -2   2   9      194.67      165.78      3.45 o
  -1   2   9       51.11       40.68      1.98 o
   0   2   9     1933.47     1833.44     13.40 o
   1   2   9      554.67      550.99      5.29 o
   2   2   9     1397.89     1340.55     11.91 o
   3   2   9       26.46       28.74      2.01 o
   4   2   9      823.84      803.57      8.31 o
   5   2   9     1016.64      996.45      9.90 o
   6   2   9       13.90       21.81      2.48 o
   7   2   9      219.66      219.70      5.66 o
   8   2   9      376.36      379.75      7.85 o
   9   2   9        6.33       11.99      4.37 o
  -7   3   9      427.83      436.03      8.38 o
  -6   3   9        3.62        9.12      4.17 o
  -5   3   9      650.36      658.07      8.57 o
  -4   3   9      704.07      717.13      8.26 o
  -3   3   9     6319.47     6233.52     30.61 o
  -2   3   9     3023.85     2991.56     19.95 o
  -1   3   9       44.44       44.19      2.29 o
   0   3   9     1627.43     1644.76     13.52 o
   1   3   9        2.62        8.02      1.55 o
   2   3   9       10.14        6.62      2.54 o
   3   3   9     2173.17     2152.35     16.40 o
   4   3   9     3607.34     3726.91     22.86 o
   5   3   9        0.82        3.58      3.36 o
   6   3   9        0.29        3.95      3.30 o
   7   3   9      788.51      752.54      9.40 o
   8   3   9      581.77      569.87      9.19 o
   9   3   9      157.27      159.03      5.89 o
  -7   4   9      205.53      206.70      6.74 o
  -6   4   9        2.96        8.28      4.59 o
  -5   4   9      298.82      295.34      6.50 o
  -4   4   9      926.16      945.90     10.01 o
  -3   4   9        1.07        7.72      3.72 o
  -2   4   9       81.68       92.45      3.38 o
  -1   4   9     1145.08     1156.89     11.19 o
   0   4   9     2867.14     2809.64     19.00 o
   1   4   9     1725.04     1720.12     14.66 o
   2   4   9      767.32      866.71      9.19 o
   3   4   9       44.62       51.17      2.46 o
   4   4   9       22.09       25.62      2.50 o
   5   4   9      762.34      779.25      8.31 o
   6   4   9     2033.30     2103.29     20.54 o
   7   4   9      354.88      386.93      7.23 o
   8   4   9       23.84       24.38      3.26 o
   9   4   9        6.28        6.52      4.86 o
  -6   5   9       29.13       31.43      3.98 o
  -5   5   9      632.78      649.47      9.67 o
  -4   5   9     1233.65     1229.59     12.17 o
  -3   5   9      464.83      475.32      7.29 o
  -2   5   9       22.62       32.70      2.98 o
  -1   5   9       91.11       97.42      3.52 o
   0   5   9       12.54       13.57      2.20 o
   1   5   9      501.28      508.53      6.38 o
   2   5   9     1292.81     1316.53     12.31 o
   3   5   9      960.78      950.20      9.49 o
   4   5   9      115.79      106.58      3.80 o
   5   5   9      215.79      200.34      4.96 o
   6   5   9     1370.77     1327.57     13.02 o
   7   5   9       88.96       86.67      4.24 o
   8   5   9      154.92      147.09      5.43 o
   9   5   9      301.97      308.43      7.72 o
  -5   6   9      239.24      251.39      6.92 o
  -4   6   9      150.99      146.22      5.43 o
  -3   6   9       11.25       22.75      3.21 o
  -2   6   9     1286.48     1299.30     13.00 o
  -1   6   9     1755.34     1727.50     16.02 o
   0   6   9      846.31      862.34      8.98 o
   1   6   9     1278.95     1259.34     12.93 o
   2   6   9        4.06        6.35      2.24 o
   3   6   9       98.86       97.53      3.60 o
   4   6   9      773.29      769.43      8.81 o
   5   6   9     3414.24     3423.05     26.56 o
   6   6   9      406.50      448.99      7.49 o
   7   6   9       46.18       43.54      3.67 o
   8   6   9       24.19       14.75      4.89 o
   9   6   9      335.29      324.02      8.11 o
  -4   7   9        5.03        4.51      4.99 o
  -3   7   9      132.62      133.64      5.44 o
  -2   7   9      441.68      443.59      7.91 o
  -1   7   9       34.20       40.94      3.46 o
   0   7   9      307.98      308.81      6.29 o
   1   7   9      329.08      319.58      6.13 o
   2   7   9        1.05        2.54      3.28 o
   3   7   9      110.95      117.84      4.04 o
   4   7   9     1102.71     1096.21     10.99 o
   5   7   9      648.62      633.52      8.91 o
   6   7   9      132.68      130.12      4.83 o
   7   7   9      219.79      224.78      6.36 o
   8   7   9       47.39       55.45      4.28 o
   9   7   9      122.26      118.15      5.65 o
  -3   8   9      331.25      325.71      7.94 o
  -2   8   9      497.89      500.47      9.08 o
  -1   8   9      255.50      271.44      6.49 o
   0   8   9       74.22       81.15      4.04 o
   1   8   9       29.00       29.28      3.31 o
   2   8   9      120.14      134.93      4.74 o
   3   8   9      948.64      977.94     11.13 o
   4   8   9     1055.62     1036.91     11.55 o
   5   8   9        1.92       -3.09      4.43 o
   6   8   9       16.68       12.80      4.72 o
   7   8   9      412.18      399.36      8.50 o
   8   8   9      251.02      243.76      7.43 o
  -1   9   9      173.50      172.43      6.31 o
   0   9   9      387.06      371.91      7.97 o
   1   9   9       16.53       15.52      3.57 o
   2   9   9      380.47      349.77      7.59 o
   3   9   9      792.76      787.69     10.69 o
   4   9   9      126.10      113.16      5.26 o
   5   9   9       31.44       12.95      5.73 o
   6   9   9      604.20      592.89     10.41 o
   7   9   9      289.45      301.99      7.99 o
   2  10   9      292.95      285.73      7.64 o
   3  10   9       87.64       87.07      5.13 o
   4  10   9      104.11      108.24      5.31 o
  -9   0  10      122.57      123.79      5.54 o
  -8   0  10      130.59      117.85      5.21 o
  -7   0  10       35.67       44.13      3.66 o
  -6   0  10        0.57        2.19      3.84 o
  -5   0  10     1567.42     1580.96     14.23 o
  -4   0  10      664.35      668.33      7.08 o
  -3   0  10        8.01       10.32      1.80 o
  -2   0  10       35.69       23.79      1.87 o
  -1   0  10      234.64      219.04      3.61 o
   0   0  10     1829.21     1642.77     12.76 o
   1   0  10     1700.25     1550.63     12.72 o
   2   0  10     4467.37     4026.30     21.27 o
   3   0  10      334.00      331.35      4.96 o
   4   0  10     1240.04     1172.62     11.74 o
   5   0  10       82.90       84.62      3.54 o
   6   0  10     1164.71     1142.37     11.13 o
   7   0  10      533.80      522.38      8.53 o
   8   0  10       45.04       39.14      4.09 o
   9   0  10       87.39       84.68      4.83 o
  -8   1  10      230.37      223.23      6.53 o
  -7   1  10       34.64       30.01      3.61 o
  -6   1  10      372.83      389.80      6.79 o
  -5   1  10     1553.82     1450.82     14.19 o
  -4   1  10      715.30      659.32      7.34 o
  -3   1  10       76.81       81.96      2.90 o
  -2   1  10     1933.81     1795.79     14.44 o
  -1   1  10       38.53       39.16      1.99 o
   0   1  10     1168.86     1145.38     10.90 o
   1   1  10     5247.35     4987.76     22.48 o
   2   1  10     1333.00     1243.52     11.79 o
   3   1  10       55.00       47.57      2.57 o
   4   1  10       34.13       30.59      2.44 o
   5   1  10     1369.94     1292.11     12.87 o
   6   1  10      402.33      382.61      6.66 o
   7   1  10      174.14      175.36      5.27 o
   8   1  10      172.04      165.16      5.70 o
   9   1  10      274.64      292.79      7.75 o
  -8   2  10        5.55        4.80      5.03 o
  -7   2  10      335.79      318.93      7.13 o
  -6   2  10      635.67      657.31      9.07 o
  -5   2  10        0.75       -4.21      4.21 o
  -4   2  10      168.86      165.22      4.34 o
  -3   2  10       23.74       31.55      2.38 o
  -2   2  10      841.40      777.46      7.85 o
  -1   2  10     1512.08     1422.09     12.71 o
   0   2  10     1384.44     1344.50     12.13 o
   1   2  10     1826.68     1714.06     13.68 o
   2   2  10       83.85       98.35      2.82 o
   3   2  10      237.97      249.74      4.25 o
   4   2  10     1354.00     1382.07     12.35 o
   5   2  10     1517.63     1587.18     14.14 o
   6   2  10       34.42       40.15      3.03 o
   7   2  10       99.56      102.02      4.35 o
   8   2  10      159.03      154.22      5.41 o
   9   2  10        7.90        2.65      4.67 o
  -7   3  10      149.42      165.16      6.00 o
  -6   3  10       73.91       78.84      4.40 o
  -5   3  10        0.27        8.00      4.09 o
  -4   3  10      392.93      361.43      6.31 o
  -3   3  10     1428.46     1400.39     13.32 o
  -2   3  10       11.46       15.00      2.46 o
  -1   3  10       72.34       66.24      2.76 o
   0   3  10      898.12      889.08      9.09 o
   1   3  10      617.70      611.69      6.17 o
   2   3  10      634.23      640.12      6.40 o
   3   3  10     2031.08     1993.62     16.44 o
   4   3  10     2133.09     2104.94     17.84 o
   5   3  10       98.05       96.71      3.61 o
   6   3  10        6.73        6.33      3.67 o
   7   3  10      424.23      429.11      7.44 o
   8   3  10      502.82      493.16      8.68 o
   9   3  10      156.42      149.48      5.84 o
  -6   4  10       14.90       11.69      4.78 o
  -5   4  10      189.02      177.05      5.45 o
  -4   4  10      149.68      154.64      4.86 o
  -3   4  10       54.40       59.54      3.12 o
  -2   4  10      316.68      308.52      5.44 o
  -1   4  10     5146.33     4971.49     27.02 o
   0   4  10     1979.07     2000.78     16.77 o
   1   4  10        9.16       13.95      2.07 o
   2   4  10      234.36      240.38      4.40 o
   3   4  10      109.34      119.52      3.52 o
   4   4  10      264.58      290.24      5.26 o
   5   4  10      356.37      378.09      6.14 o
   6   4  10     1275.95     1213.71     12.57 o
   7   4  10      420.80      394.31      7.34 o
   8   4  10       58.14       50.06      4.01 o
   9   4  10        7.95        3.33      4.96 o
  -6   5  10        0.42       -3.31      5.14 o
  -5   5  10      385.14      376.51      7.97 o
  -4   5  10      622.14      632.57      9.11 o
  -3   5  10      286.17      271.47      5.93 o
  -2   5  10       97.71       91.80      3.78 o
  -1   5  10       11.61       16.90      2.71 o
   0   5  10      442.93      437.03      6.22 o
   1   5  10     1325.23     1304.72     12.43 o
   2   5  10     3147.90     3144.98     22.15 o
   3   5  10      620.86      612.62      7.33 o
   4   5  10      686.89      699.33      8.04 o
   5   5  10       63.55       63.02      3.43 o
   6   5  10      676.45      691.99      8.99 o
   7   5  10      202.08      192.71      5.67 o
   8   5  10      440.44      456.04      8.65 o
   9   5  10      372.99      377.25      8.77 o
  -5   6  10      211.74      218.99      6.74 o
  -4   6  10        4.40        9.78      4.63 o
  -3   6  10       51.23       44.52      3.63 o
  -2   6  10     1288.87     1255.46     13.14 o
  -1   6  10      594.78      610.54      8.29 o
   0   6  10      388.03      379.56      6.38 o
   1   6  10      488.78      517.04      7.06 o
   2   6  10      197.65      195.76      4.69 o
   3   6  10        0.58        8.52      3.04 o
   4   6  10     1013.06     1004.86     10.17 o
   5   6  10     2518.84     2495.70     23.37 o
   6   6  10      248.48      246.32      6.00 o
   7   6  10       28.12       25.64      3.38 o
   8   6  10       46.79       37.25      4.10 o
   9   6  10      178.44      188.52      6.67 o
  -4   7  10        8.45       10.28      4.73 o
  -3   7  10        0.95        8.65      4.62 o
  -2   7  10      122.31      130.15      4.77 o
  -1   7  10      715.74      723.56      9.55 o
   0   7  10     1764.24     1724.73     17.11 o
   1   7  10      664.96      665.19      8.79 o
   2   7  10       32.56       26.88      2.87 o
   3   7  10        2.35        0.18      3.64 o
   4   7  10      547.76      506.78      7.90 o
   5   7  10      698.90      712.97      9.60 o
   6   7  10      245.81      265.18      6.68 o
   7   7  10      391.74      419.74      8.36 o
   8   7  10       73.93       75.16      4.91 o
  -2   8  10      409.15      387.54      8.27 o
  -1   8  10       57.86       58.38      4.35 o
   0   8  10        6.54       11.43      4.15 o
   1   8  10       87.93       84.38      4.29 o
   2   8  10       61.41       52.11      3.74 o
   3   8  10     1549.24     1515.80     15.36 o
   4   8  10     1346.66     1355.31     13.36 o
   5   8  10       25.34       39.19      3.55 o
   6   8  10        0.53       -2.46      4.13 o
   7   8  10      167.93      174.30      6.00 o
   8   8  10      223.23      219.21      7.02 o
   0   9  10      201.55      210.74      6.42 o
   1   9  10       23.42       24.37      3.44 o
   2   9  10      160.72      154.42      5.57 o
   3   9  10      129.06      130.64      5.29 o
   4   9  10      206.01      197.94      6.24 o
   5   9  10      128.32      132.70      5.71 o
   6   9  10      446.14      450.06      9.33 o
  -8   0  11      104.20      106.53      5.40 o
  -7   0  11       31.92       38.37      3.58 o
  -6   0  11       44.09       58.11      3.55 o
  -5   0  11     1004.53     1017.47      9.76 o
  -4   0  11     1298.55     1276.56     12.36 o
  -3   0  11       16.80       16.84      2.08 o
  -2   0  11       33.20       34.35      2.00 o
  -1   0  11      279.21      248.66      3.93 o
   0   0  11        7.58        7.64      1.62 o
   1   0  11     3226.81     2962.87     18.42 o
   2   0  11      502.03      421.56      5.54 o
   3   0  11      163.04      144.36      3.79 o
   4   0  11       80.05       76.04      3.28 o
   5   0  11      153.97      139.56      4.26 o
   6   0  11      413.66      394.83      7.10 o
   7   0  11      392.74      386.80      7.61 o
   8   0  11      149.56      145.37      5.69 o
  -8   1  11       73.47       79.89      4.85 o
  -7   1  11       45.00       50.07      3.89 o
  -6   1  11      421.44      411.90      7.25 o
  -5   1  11      163.83      168.98      4.88 o
  -4   1  11      361.80      344.38      5.72 o
  -3   1  11     1024.84      987.44     10.39 o
  -2   1  11       17.68       17.78      2.09 o
  -1   1  11      335.39      327.93      4.60 o
   0   1  11     1415.58     1343.02     12.35 o
   1   1  11     4126.08     3820.73     20.87 o
   2   1  11     3121.24     2887.06     18.80 o
   3   1  11       29.36       24.78      2.56 o
   4   1  11        3.16       11.01      2.05 o
   5   1  11      316.22      325.27      5.79 o
   6   1  11      398.22      402.16      6.91 o
   7   1  11      232.70      222.16      6.07 o
   8   1  11      380.17      389.28      8.13 o
   9   1  11      238.30      255.76      7.28 o
  -7   2  11      160.77      174.34      5.75 o
  -6   2  11     1180.44     1173.10     11.97 o
  -5   2  11      781.91      778.15      9.27 o
  -4   2  11        0.45       -1.21      3.76 o
  -3   2  11      150.55      135.22      3.88 o
  -2   2  11      199.11      204.31      4.17 o
  -1   2  11       29.03       34.78      2.23 o
   0   2  11     2979.75     2771.84     18.30 o
   1   2  11     1047.62     1009.44      9.69 o
   2   2  11      154.16      150.30      3.49 o
   3   2  11       22.86       17.51      2.06 o
   4   2  11     1714.89     1581.98     15.81 o
   5   2  11      743.86      713.72      8.31 o
   6   2  11      263.67      267.15      5.76 o
   7   2  11      144.48      153.14      4.97 o
   8   2  11       11.16        8.23      4.66 o
   9   2  11        4.26        3.22      4.46 o
  -7   3  11      127.76      146.45      5.75 o
  -6   3  11       44.23       49.38      4.07 o
  -5   3  11      166.28      150.99      4.95 o
  -4   3  11       28.53       28.54      3.31 o
  -3   3  11       33.74       38.24      3.02 o
  -2   3  11      645.29      626.55      7.23 o
  -1   3  11     1769.68     1711.92     15.61 o
   0   3  11     2932.93     2881.95     19.53 o
   1   3  11       18.02       18.20      2.14 o
   2   3  11       28.69       20.56      2.13 o
   3   3  11      519.77      514.44      6.31 o
   4   3  11      315.71      323.54      5.46 o
   5   3  11       21.07       19.22      2.63 o
   6   3  11      422.16      416.88      7.04 o
   7   3  11      580.47      577.60      8.59 o
   8   3  11       76.87       82.51      4.45 o
   9   3  11       27.58       27.49      4.01 o
  -6   4  11       57.72       57.31      4.36 o
  -5   4  11       23.29       24.24      3.42 o
  -4   4  11        3.73        3.89      4.07 o
  -3   4  11       29.45       34.25      3.07 o
  -2   4  11     1782.46     1724.54     15.05 o
  -1   4  11     2614.34     2579.76     20.41 o
   0   4  11        2.12        6.80      2.91 o
   1   4  11       46.88       40.82      2.48 o
   2   4  11      425.80      433.14      5.95 o
   3   4  11     1471.20     1464.04     13.09 o
   4   4  11      772.38      814.67      8.54 o
   5   4  11      596.89      565.56      7.63 o
   6   4  11      381.81      368.57      6.88 o
   7   4  11       87.92       99.24      4.32 o
   8   4  11       21.35       25.02      3.44 o
   9   4  11      154.93      167.99      6.25 o
  -5   5  11      250.62      253.24      6.97 o
  -4   5  11      545.43      539.23      8.67 o
  -3   5  11      325.94      325.50      6.64 o
  -2   5  11       56.02       45.74      3.28 o
  -1   5  11      312.89      319.17      5.79 o
   0   5  11       11.95        9.81      2.44 o
   1   5  11     1158.08     1171.07     12.23 o
   2   5  11     1533.50     1496.10     13.78 o
   3   5  11      230.32      224.21      4.88 o
   4   5  11      179.42      159.50      4.35 o
   5   5  11      188.75      200.94      5.11 o
   6   5  11      261.97      251.32      5.92 o
   7   5  11      217.46      198.93      5.76 o
   8   5  11      594.17      601.63      9.85 o
   9   5  11      315.23      341.85      8.51 o
  -4   6  11        7.82       13.13      4.71 o
  -3   6  11      209.53      215.04      6.05 o
  -2   6  11      152.13      153.95      5.26 o
  -1   6  11      106.92       99.68      4.23 o
   0   6  11      412.01      399.08      6.71 o
   1   6  11      777.57      770.27      8.86 o
   2   6  11      165.67      190.63      4.77 o
   3   6  11      128.64      122.63      4.16 o
   4   6  11      847.76      828.61      9.51 o
   5   6  11      459.62      428.17      7.47 o
   6   6  11        0.63       -0.20      3.95 o
   7   6  11      284.31      293.07      6.88 o
   8   6  11      278.98      300.04      7.44 o
   9   6  11       30.93       25.12      4.42 o
  -3   7  11       35.60       32.47      4.12 o
  -2   7  11       50.87       59.38      4.16 o
  -1   7  11      448.65      405.70      7.64 o
   0   7  11     1789.30     1840.92     18.17 o
   1   7  11      123.29      124.18      4.72 o
   2   7  11        4.02        4.02      3.49 o
   3   7  11        2.64        6.24      3.29 o
   4   7  11      350.35      364.97      6.99 o
   5   7  11      743.34      761.60      9.97 o
   6   7  11      448.75      424.66      8.12 o
   7   7  11      358.89      352.11      7.88 o
   8   7  11      126.01      119.23      5.53 o
  -2   8  11       89.10       84.00      4.94 o
  -1   8  11      107.73      103.29      4.99 o
   0   8  11      506.78      472.72      8.61 o
   1   8  11       40.21       43.38      3.70 o
   2   8  11      133.30      137.53      4.95 o
   3   8  11      704.03      700.13      9.94 o
   4   8  11      217.74      222.78      6.19 o
   5   8  11       30.35       27.99      3.36 o
   6   8  11      173.24      185.92      6.12 o
   7   8  11      126.51      126.48      5.77 o
   0   9  11        4.60        5.09      5.19 o
   1   9  11       23.14       22.12      3.66 o
   2   9  11      120.38      119.42      5.09 o
   3   9  11      214.20      207.80      6.39 o
   4   9  11      334.18      330.33      7.56 o
   5   9  11      559.23      560.63      9.85 o
   6   9  11      362.58      357.05      8.38 o
  -8   0  12      274.57      274.94      7.34 o
  -7   0  12       32.53       33.87      3.66 o
  -6   0  12      100.99      105.32      4.21 o
  -5   0  12      595.76      636.86      8.12 o
  -4   0  12       47.12       58.98      3.21 o
  -3   0  12        0.41       -1.91      2.90 o
  -2   0  12      369.91      324.40      5.05 o
  -1   0  12      136.77      129.07      3.25 o
   0   0  12       79.47       59.77      2.42 o
   1   0  12      491.40      459.24      5.66 o
   2   0  12     3433.24     3105.76     20.76 o
   3   0  12       69.04       75.21      3.16 o
   4   0  12        6.24        9.39      3.47 o
   5   0  12      535.97      525.63      7.59 o
   6   0  12       91.13      102.74      4.36 o
   7   0  12      121.69      125.72      5.07 o
   8   0  12       97.57       77.17      4.98 o
  -8   1  12       26.36       34.85      4.02 o
  -7   1  12        2.51        6.89      4.22 o
  -6   1  12      132.04      133.86      4.85 o
  -5   1  12      147.73      153.75      4.65 o
  -4   1  12      747.14      765.13      8.43 o
  -3   1  12     1687.88     1627.63     16.10 o
  -2   1  12     1148.50     1062.82     10.81 o
  -1   1  12     1530.41     1439.42     13.81 o
   0   1  12      315.15      301.15      4.65 o
   1   1  12     1762.06     1657.24     14.66 o
   2   1  12     2905.79     2704.55     19.32 o
   3   1  12      551.83      555.38      6.78 o
   4   1  12      115.51      108.27      3.65 o
   5   1  12      179.24      171.97      4.67 o
   6   1  12      188.07      182.16      5.10 o
   7   1  12      195.52      194.78      5.56 o
   8   1  12      560.65      562.05      9.89 o
  -7   2  12      123.18      119.56      5.22 o
  -6   2  12      669.66      708.25      9.76 o
  -5   2  12      447.66      432.96      7.35 o
  -4   2  12      133.18      121.80      4.28 o
  -3   2  12        0.58        2.00      3.43 o
  -2   2  12      384.16      367.47      5.63 o
  -1   2  12      266.49      238.52      4.45 o
   0   2  12     2849.79     2738.69     19.13 o
   1   2  12     3812.69     3631.43     21.98 o
   2   2  12       50.53       53.05      2.59 o
   3   2  12       89.74       73.24      2.97 o
   4   2  12     1394.14     1293.69     12.98 o
   5   2  12      247.25      265.24      5.60 o
   6   2  12      378.52      424.83      7.17 o
   7   2  12      242.90      243.56      6.21 o
   8   2  12        3.99       12.62      4.32 o
   9   2  12        0.12        5.13      4.80 o
  -7   3  12      147.73      149.13      6.01 o
  -6   3  12       28.56       34.70      3.80 o
  -5   3  12      215.09      243.14      6.12 o
  -4   3  12      875.11      856.94      9.75 o
  -3   3  12      192.78      199.04      4.94 o
  -2   3  12      260.13      280.21      5.41 o
  -1   3  12      462.84      441.26      6.21 o
   0   3  12      226.86      218.68      4.64 o
   1   3  12      284.84      269.50      4.78 o
   2   3  12      318.79      325.00      5.22 o
   3   3  12      289.78      285.56      5.11 o
   4   3  12      313.26      290.81      5.46 o
   5   3  12       24.85       22.99      2.58 o
   6   3  12      669.26      648.44      8.94 o
   7   3  12      311.78      345.94      7.10 o
   8   3  12       23.71       29.62      3.57 o
   9   3  12        0.23       -5.27      5.27 o
  -6   4  12       55.75       51.87      4.32 o
  -5   4  12       12.58       11.33      4.80 o
  -4   4  12       28.62       30.28      3.21 o
  -3   4  12       94.79      101.56      3.91 o
  -2   4  12     1023.70     1033.64     10.00 o
  -1   4  12     2961.96     2815.41     22.17 o
   0   4  12      303.08      293.07      5.35 o
   1   4  12       14.37       10.98      2.42 o
   2   4  12      459.88      458.83      6.37 o
   3   4  12      591.27      575.85      7.24 o
   4   4  12      572.70      581.51      7.66 o
   5   4  12      595.81      619.79      8.29 o
   6   4  12      305.64      312.72      6.54 o
   7   4  12       35.03       40.43      3.53 o
   8   4  12        0.66       -2.93      4.62 o
   9   4  12      657.93      638.39     11.20 o
  -5   5  12      434.44      425.50      8.62 o
  -4   5  12      172.73      174.23      5.69 o
  -3   5  12       34.89       32.99      3.28 o
  -2   5  12       78.26       84.73      3.96 o
  -1   5  12       44.76       48.91      3.21 o
   0   5  12       20.13       22.54      2.75 o
   1   5  12      949.19      956.61      9.46 o
   2   5  12     2388.29     2330.96     20.61 o
   3   5  12      353.06      358.46      6.20 o
   4   5  12        0.78        1.13      3.39 o
   5   5  12      383.00      347.54      6.60 o
   6   5  12       49.58       45.84      3.64 o
   7   5  12      145.87      153.56      5.18 o
   8   5  12      406.28      425.06      8.62 o
   9   5  12      350.05      356.16      8.72 o
  -4   6  12       42.53       44.18      4.34 o
  -3   6  12      735.48      707.82     10.19 o
  -2   6  12      851.70      824.79     10.35 o
  -1   6  12       21.96       19.66      3.25 o
   0   6  12       64.24       57.12      3.45 o
   1   6  12      671.57      732.54      8.84 o
   2   6  12      102.66      106.20      4.05 o
   3   6  12      120.29      132.07      4.33 o
   4   6  12      314.09      329.54      6.50 o
   5   6  12      160.30      149.82      5.03 o
   6   6  12       37.70       42.40      3.41 o
   7   6  12      348.35      364.53      7.75 o
   8   6  12      594.15      612.69     10.41 o
  -3   7  12        3.83        4.72      5.02 o
  -2   7  12       24.78       38.22      3.75 o
  -1   7  12      209.82      207.27      5.96 o
   0   7  12     1442.79     1379.38     13.26 o
   1   7  12      798.64      756.38      9.76 o
   2   7  12      114.67      118.97      4.38 o
   3   7  12       29.80       31.37      3.17 o
   4   7  12      218.33      232.36      5.97 o
   5   7  12      279.30      273.01      6.55 o
   6   7  12      371.67      351.07      7.66 o
   7   7  12      423.08      459.20      8.99 o
   8   7  12       89.17      108.23      5.30 o
  -2   8  12        0.61       -4.41      5.01 o
  -1   8  12      269.80      267.48      6.95 o
   0   8  12      642.12      651.49     10.06 o
   1   8  12        0.37        2.21      4.43 o
   2   8  12       75.87       91.59      4.46 o
   3   8  12      441.42      447.16      8.12 o
   4   8  12       41.06       46.32      3.63 o
   5   8  12        1.84        7.69      4.10 o
   6   8  12      649.44      652.99     10.50 o
   7   8  12      241.90      241.33      7.31 o
   1   9  12        1.71        1.76      4.86 o
   2   9  12      134.85      134.70      5.56 o
   3   9  12      173.95      164.02      5.92 o
   4   9  12      224.85      207.29      6.58 o
   5   9  12      335.80      339.66      8.08 o
  -8   0  13      346.21      354.63      8.21 o
  -7   0  13       57.72       63.23      4.02 o
  -6   0  13      105.30      112.46      4.70 o
  -5   0  13      241.32      231.79      5.56 o
  -4   0  13      161.03      147.58      4.28 o
  -3   0  13        8.74        5.57      3.17 o
  -2   0  13     2016.84     1911.02     16.98 o
  -1   0  13     1947.06     1757.51     15.75 o
   0   0  13      201.72      232.58      4.32 o
   1   0  13      531.46      509.39      6.22 o
   2   0  13      884.55      829.77      8.23 o
   3   0  13      215.34      219.72      4.73 o
   4   0  13        4.23        7.98      3.57 o
   5   0  13      746.53      705.96      9.06 o
   6   0  13      313.18      318.04      6.80 o
   7   0  13        3.48        5.01      4.23 o
   8   0  13        6.07        5.69      5.18 o
  -7   1  13       17.11       19.02      3.42 o
  -6   1  13      121.75      119.23      4.86 o
  -5   1  13      275.05      276.52      5.94 o
  -4   1  13      472.25      466.17      6.97 o
  -3   1  13      331.02      349.29      5.84 o
  -2   1  13        0.81       -2.58      3.15 o
  -1   1  13        7.77        3.98      2.80 o
   0   1  13       34.48       32.11      2.40 o
   1   1  13     1690.76     1575.89     15.02 o
   2   1  13     3431.64     3203.42     22.06 o
   3   1  13       13.74       11.64      2.31 o
   4   1  13       34.70       30.13      2.77 o
   5   1  13      115.66      111.44      4.16 o
   6   1  13       31.96       33.88      3.09 o
   7   1  13      128.40      126.22      5.08 o
   8   1  13      566.06      562.10      9.93 o
  -7   2  13       72.94       80.73      4.70 o
  -6   2  13      288.83      301.54      6.91 o
  -5   2  13      118.23      136.90      4.77 o
  -4   2  13      582.41      577.33      7.99 o
  -3   2  13     2951.91     2731.02     22.25 o
  -2   2  13        1.27        5.08      3.05 o
  -1   2  13      143.54      134.48      3.86 o
   0   2  13     2493.99     2337.46     18.52 o
   1   2  13      426.12      398.91      5.86 o
   2   2  13      163.50      158.33      4.00 o
   3   2  13      226.26      245.01      4.86 o
   4   2  13     2042.29     1959.64     18.87 o
   5   2  13      151.07      151.48      4.64 o
   6   2  13       34.86       37.00      3.33 o
   7   2  13      204.23      203.84      5.90 o
   8   2  13      139.08      133.85      5.56 o
  -6   3  13       59.44       63.86      4.47 o
  -5   3  13      470.73      446.62      8.09 o
  -4   3  13      690.31      684.43      9.17 o
  -3   3  13        0.41       -2.79      3.60 o
  -2   3  13      920.78      871.53      9.02 o
  -1   3  13        0.99        7.35      3.69 o
   0   3  13     5624.02     5326.41     28.77 o
   1   3  13     1863.40     1755.98     16.67 o
   2   3  13      147.40      147.64      4.04 o
   3   3  13       32.90       30.92      2.51 o
   4   3  13        0.54        2.83      3.49 o
   5   3  13      145.18      151.60      4.55 o
   6   3  13      699.00      698.47      9.53 o
   7   3  13      305.92      329.38      7.21 o
   8   3  13       47.46       51.11      4.20 o
  -6   4  13       59.87       57.49      4.88 o
  -5   4  13       78.85       69.63      4.51 o
  -4   4  13       28.64       31.18      3.48 o
  -3   4  13        0.60       -3.39      3.39 o
  -2   4  13      432.21      424.64      6.79 o
  -1   4  13     1914.17     1908.94     18.93 o
   0   4  13      317.59      306.85      5.65 o
   1   4  13      216.29      214.41      4.79 o
   2   4  13       80.06       87.73      3.32 o
   3   4  13     2301.12     2227.62     20.29 o
   4   4  13      490.41      462.24      7.25 o
   5   4  13      417.84      419.88      7.08 o
   6   4  13      437.38      414.89      7.53 o
   7   4  13       54.81       61.34      3.95 o
   8   4  13       25.82       36.09      3.71 o
  -5   5  13      472.69      461.99      9.08 o
  -4   5  13        1.79       -2.46      4.89 o
  -3   5  13       16.40       17.39      2.96 o
  -2   5  13      923.76      862.48     10.07 o
  -1   5  13      848.59      852.02      9.59 o
   0   5  13       47.55       49.65      3.29 o
   1   5  13     1792.77     1809.80     16.11 o
   2   5  13      445.37      458.29      6.98 o
   3   5  13       19.03       20.81      2.76 o
   4   5  13      157.81      167.04      4.78 o
   5   5  13      683.17      717.15      9.45 o
   6   5  13       61.41       71.00      4.06 o
   7   5  13       42.82       37.57      4.00 o
   8   5  13      190.86      191.05      6.36 o
  -4   6  13      104.14      104.80      5.35 o
  -3   6  13      703.80      681.89     10.33 o
  -2   6  13      498.79      471.75      8.26 o
  -1   6  13      157.57      159.22      5.07 o
   0   6  13      337.06      313.00      6.39 o
   1   6  13      552.09      538.13      7.89 o
   2   6  13     1227.93     1177.00     12.48 o
   3   6  13      237.32      250.90      5.74 o
   4   6  13      647.92      634.94      8.81 o
   5   6  13      108.20       92.78      4.53 o
   6   6  13      129.49      135.13      5.05 o
   7   6  13      102.99      109.98      5.11 o
   8   6  13      722.65      732.21     11.78 o
  -3   7  13       87.11       88.49      5.16 o
  -2   7  13       50.35       51.05      4.23 o
  -1   7  13      257.19      230.28      6.22 o
   0   7  13     1166.77     1168.94     12.43 o
   1   7  13      136.15      149.05      5.15 o
   2   7  13       13.80       14.12      2.89 o
   3   7  13       41.52       48.44      3.70 o
   4   7  13      493.65      482.18      8.31 o
   5   7  13       47.68       52.62      3.86 o
   6   7  13       84.42       86.31      4.58 o
   7   7  13      522.76      507.66      9.54 o
  -1   8  13       64.92       61.36      4.70 o
   0   8  13      693.93      664.88     10.27 o
   1   8  13      279.87      282.72      6.93 o
   2   8  13      620.56      587.90      9.48 o
   3   8  13      497.42      489.65      8.71 o
   4   8  13        9.56        9.92      4.53 o
   5   8  13       46.78       55.36      4.11 o
   6   8  13      607.26      603.39     10.45 o
   1   9  13       41.08       39.30      4.16 o
   2   9  13       10.29       15.11      3.53 o
   3   9  13      131.31      126.23      5.50 o
   4   9  13      195.62      203.14      6.84 o
   5   9  13      434.86      437.54      9.20 o
  -7   0  14      250.58      296.36      7.26 o
  -6   0  14      408.63      392.68      7.56 o
  -5   0  14      563.73      519.62      8.03 o
  -4   0  14       16.44       16.87      2.74 o
  -3   0  14       15.67        7.58      3.35 o
  -2   0  14     1135.72     1129.85     10.87 o
  -1   0  14     1544.73     1429.50     13.28 o
   0   0  14      358.48      327.69      5.44 o
   1   0  14       79.17       67.26      2.95 o
   2   0  14      494.99      479.73      6.56 o
   3   0  14      169.58      152.39      4.39 o
   4   0  14      521.28      491.75      7.46 o
   5   0  14     1102.47     1039.65     11.29 o
   6   0  14      267.53      256.25      6.67 o
   7   0  14        5.21        5.08      4.83 o
   8   0  14        6.86        4.43      4.99 o
  -7   1  14        0.42        4.12      4.70 o
  -6   1  14      146.94      143.13      5.17 o
  -5   1  14       72.21       73.90      3.96 o
  -4   1  14       92.52      109.10      4.16 o
  -3   1  14      255.07      281.02      5.59 o
  -2   1  14     1076.21     1041.94     10.53 o
  -1   1  14        0.29        2.14      3.13 o
   0   1  14      270.70      263.65      4.95 o
   1   1  14      207.07      194.87      4.67 o
   2   1  14      605.15      511.08      7.08 o
   3   1  14       52.98       53.24      3.13 o
   4   1  14      197.70      199.43      5.05 o
   5   1  14      328.12      313.47      6.59 o
   6   1  14        0.91        2.17      4.40 o
   7   1  14       76.22       78.88      4.52 o
   8   1  14      404.02      416.37      9.01 o
  -7   2  14       54.59       62.08      4.58 o
  -6   2  14      126.98      147.70      5.38 o
  -5   2  14       16.66       19.95      3.18 o
  -4   2  14      283.12      286.13      6.20 o
  -3   2  14     1490.41     1447.74     14.78 o
  -2   2  14      227.86      206.74      5.05 o
  -1   2  14      625.37      602.39      7.39 o
   0   2  14      378.22      392.87      6.09 o
   1   2  14     2711.92     2542.27     20.48 o
   2   2  14       79.06       65.23      3.36 o
   3   2  14      728.80      659.35      8.04 o
   4   2  14     1456.58     1409.87     15.00 o
   5   2  14       34.20       32.46      3.24 o
   6   2  14        7.28        9.90      4.21 o
   7   2  14      121.34      119.83      5.13 o
   8   2  14      372.82      350.32      8.40 o
  -6   3  14       64.52       67.38      4.31 o
  -5   3  14      481.96      474.20      8.53 o
  -4   3  14      816.21      788.46      9.95 o
  -3   3  14       33.48       40.20      3.20 o
  -2   3  14       80.13       80.98      3.66 o
  -1   3  14     1811.08     1724.58     15.29 o
   0   3  14      886.94      871.21      9.05 o
   1   3  14      306.92      277.96      5.52 o
   2   3  14        1.63        2.02      3.49 o
   3   3  14      100.16      117.08      3.99 o
   4   3  14      233.78      255.68      5.70 o
   5   3  14      132.40      133.57      4.59 o
   6   3  14      740.79      718.08      9.89 o
   7   3  14      485.51      503.68      8.84 o
   8   3  14       18.19       15.57      5.29 o
  -5   4  14      167.09      171.19      5.88 o
  -4   4  14       41.02       33.16      3.61 o
  -3   4  14        4.96        7.64      3.79 o
  -2   4  14        0.62        1.40      3.52 o
  -1   4  14     1365.00     1259.82     12.46 o
   0   4  14      380.97      374.13      6.32 o
   1   4  14      177.16      163.43      4.48 o
   2   4  14      268.97      267.82      5.57 o
   3   4  14     1776.53     1691.55     15.86 o
   4   4  14      215.08      197.93      5.18 o
   5   4  14       86.69       87.95      4.18 o
   6   4  14      286.91      306.14      6.80 o
   7   4  14        0.29       -4.37      4.37 o
   8   4  14        7.54       -4.34      5.38 o
  -5   5  14      579.85      562.92     10.29 o
  -4   5  14        0.21        0.93      4.91 o
  -3   5  14       20.00       23.05      3.36 o
  -2   5  14      904.78      901.45     10.62 o
  -1   5  14      384.41      388.70      6.97 o
   0   5  14        9.24       10.01      3.80 o
   1   5  14      251.75      242.16      5.59 o
   2   5  14      573.97      548.63      7.83 o
   3   5  14       26.01       31.24      3.09 o
   4   5  14      294.63      312.35      6.25 o
   5   5  14     1305.90     1330.23     12.91 o
   6   5  14       77.73       76.63      4.31 o
   7   5  14        0.22        4.03      4.18 o
   8   5  14       70.22       66.63      4.88 o
  -4   6  14       37.79       47.21      4.48 o
  -3   6  14      402.09      407.56      8.30 o
  -2   6  14      653.08      637.17      9.78 o
  -1   6  14        2.25        6.11      4.17 o
   0   6  14       20.62       18.07      3.05 o
   1   6  14      192.42      196.58      5.46 o
   2   6  14      647.79      635.61      8.88 o
   3   6  14      634.84      668.79      9.02 o
   4   6  14      331.37      321.11      6.79 o
   5   6  14       49.39       52.76      4.05 o
   6   6  14       99.35       91.73      4.54 o
   7   6  14       31.84       38.95      3.69 o
   8   6  14      681.49      694.09     11.57 o
  -2   7  14      132.58      129.67      5.73 o
  -1   7  14       15.57       16.03      3.53 o
   0   7  14       73.25       54.07      4.10 o
   1   7  14      167.70      153.41      5.39 o
   2   7  14       20.10       14.16      3.28 o
   3   7  14      615.60      637.53      9.35 o
   4   7  14     1035.30     1037.64     12.11 o
   5   7  14       29.63       41.77      3.71 o
   6   7  14        1.57       -4.99      4.99 o
   7   7  14      428.06      410.05      8.99 o
  -1   8  14      112.33      105.66      5.32 o
   0   8  14      606.00      605.43     10.04 o
   1   8  14      622.14      607.21      9.82 o
   2   8  14      522.86      544.09      9.34 o
   3   8  14       30.63       27.97      3.80 o
   4   8  14       52.50       44.53      3.97 o
   5   8  14        9.90       -1.21      5.16 o
   6   8  14      628.24      625.00     10.69 o
  -7   0  15      297.14      324.89      7.64 o
  -6   0  15      441.54      440.36      8.34 o
  -5   0  15       19.51       14.22      3.17 o
  -4   0  15        0.60       -0.53      3.62 o
  -3   0  15        2.76        7.19      3.64 o
  -2   0  15     1234.61     1196.74     11.67 o
  -1   0  15     2762.21     2650.19     21.52 o
   0   0  15      709.78      685.18      7.99 o
   1   0  15       11.95       15.64      2.46 o
   2   0  15       36.52       40.72      2.84 o
   3   0  15      400.42      359.20      6.24 o
   4   0  15      631.86      646.95      8.75 o
   5   0  15      836.01      838.34     10.56 o
   6   0  15      278.40      291.87      7.19 o
   7   0  15       18.60       18.34      3.80 o
  -7   1  15       31.04       30.07      4.09 o
  -6   1  15      208.95      202.75      6.24 o
  -5   1  15      246.03      259.85      6.20 o
  -4   1  15       15.85       25.37      2.99 o
  -3   1  15      296.51      306.65      5.97 o
  -2   1  15      487.86      485.36      7.05 o
  -1   1  15        6.70        9.12      3.18 o
   0   1  15        4.56        4.23      2.24 o
   1   1  15     1339.67     1331.03     13.33 o
   2   1  15      178.81      170.19      4.55 o
   3   1  15       46.43       52.86      3.19 o
   4   1  15      824.83      783.20      9.46 o
   5   1  15      244.41      236.66      6.00 o
   6   1  15       50.24       53.31      4.09 o
   7   1  15       81.97       97.07      4.93 o
   8   1  15      111.94      111.17      5.79 o
  -6   2  15       11.07       15.35      3.60 o
  -5   2  15        1.60        3.20      4.38 o
  -4   2  15      191.41      200.66      5.65 o
  -3   2  15     1274.79     1266.25     13.03 o
  -2   2  15      969.07      958.71      9.97 o
  -1   2  15      303.89      296.62      5.62 o
   0   2  15      130.83      129.50      4.01 o
   1   2  15        3.73        4.36      3.77 o
   2   2  15     1370.29     1292.80     13.51 o
   3   2  15      441.38      458.85      7.20 o
   4   2  15      917.28      905.42     10.25 o
   5   2  15       25.14       27.23      3.28 o
   6   2  15       23.29       28.02      3.41 o
   7   2  15       66.00       58.17      4.35 o
   8   2  15      319.30      320.50      8.20 o
  -6   3  15      104.71      115.96      5.32 o
  -5   3  15      395.67      406.10      8.18 o
  -4   3  15      505.53      508.73      8.56 o
  -3   3  15       98.25      104.26      4.41 o
  -2   3  15       13.09       11.31      2.56 o
  -1   3  15      192.82      185.62      4.91 o
   0   3  15      745.54      712.76      8.59 o
   1   3  15       33.17       40.75      2.94 o
   2   3  15      637.46      640.76      8.04 o
   3   3  15      988.49     1004.49     10.30 o
   4   3  15       55.64       50.07      3.71 o
   5   3  15      104.55       92.63      4.50 o
   6   3  15      450.38      462.48      8.55 o
   7   3  15      454.27      472.27      8.96 o
   8   3  15        4.53        7.85      4.53 o
  -5   4  15      163.41      156.28      6.03 o
  -4   4  15      370.89      371.72      7.66 o
  -3   4  15      109.44      105.43      4.57 o
  -2   4  15       76.20       74.43      3.84 o
  -1   4  15      140.72      148.99      4.69 o
   0   4  15       62.57       59.47      3.28 o
   1   4  15      120.71      133.14      4.42 o
   2   4  15      330.34      350.84      6.47 o
   3   4  15      644.15      650.91      8.69 o
   4   4  15       36.20       36.08      3.12 o
   5   4  15      208.56      217.57      5.87 o
   6   4  15      305.62      295.29      7.14 o
   7   4  15       43.90       40.10      4.10 o
   8   4  15       22.48       24.10      3.82 o
  -4   5  15       15.36       19.55      3.68 o
  -3   5  15       52.46       43.66      3.94 o
  -2   5  15      186.05      165.24      5.62 o
  -1   5  15      612.86      624.72      9.01 o
   0   5  15      427.07      413.27      7.28 o
   1   5  15      499.01      478.36      7.62 o
   2   5  15       91.94       87.93      4.10 o
   3   5  15       79.85       74.36      3.86 o
   4   5  15      188.16      196.71      5.59 o
   5   5  15      784.92      777.46     10.46 o
   6   5  15      197.93      187.71      5.95 o
   7   5  15        0.20        3.09      4.28 o
   8   5  15       16.84       23.84      3.85 o
  -3   6  15      557.22      559.47      9.93 o
  -2   6  15      413.12      419.24      8.37 o
  -1   6  15        7.60       10.41      4.12 o
   0   6  15        0.68        8.88      3.76 o
   1   6  15       16.86       12.02      4.65 o
   2   6  15      181.07      195.48      5.52 o
   3   6  15      497.63      502.24      8.42 o
   4   6  15      871.76      910.44     11.23 o
   5   6  15       67.23       80.44      4.47 o
   6   6  15        1.99        8.75      4.12 o
   7   6  15       40.85       38.35      4.25 o
  -2   7  15       96.24       91.15      5.07 o
  -1   7  15        1.55        4.37      4.75 o
   0   7  15      253.92      266.12      6.91 o
   1   7  15      103.77       98.89      4.84 o
   2   7  15       62.19       73.15      4.09 o
   3   7  15      386.86      395.46      8.07 o
   4   7  15      721.41      711.08     10.57 o
   5   7  15       22.17       10.05      5.38 o
   6   7  15        0.99       -0.99      4.73 o
   0   8  15       80.32       92.80      5.10 o
   1   8  15      413.16      415.52      8.67 o
   2   8  15      579.53      530.65      9.63 o
   3   8  15      133.73      129.52      5.60 o
   4   8  15        3.27       -0.24      4.73 o
   5   8  15        8.62        3.57      4.93 o
  -7   0  16       96.66      114.54      5.53 o
  -6   0  16      166.61      191.01      6.03 o
  -5   0  16      123.01      126.29      4.97 o
  -4   0  16       88.91       74.58      3.86 o
  -3   0  16      369.53      381.63      6.53 o
  -2   0  16      490.48      508.57      7.33 o
  -1   0  16      272.14      289.58      5.71 o
   0   0  16     1154.59     1114.63     11.34 o
   1   0  16        0.61       -0.30      3.52 o
   2   0  16       27.44       33.23      2.71 o
   3   0  16       21.29       31.81      2.80 o
   4   0  16      359.40      342.14      6.82 o
   5   0  16      711.43      682.17      9.95 o
   6   0  16      329.93      318.33      7.42 o
   7   0  16        2.12        1.98      5.04 o
  -6   1  16      323.46      344.55      7.78 o
  -5   1  16      268.95      255.23      6.44 o
  -4   1  16        2.37        7.92      3.55 o
  -3   1  16       26.82       21.17      2.81 o
  -2   1  16      560.03      560.01      7.96 o
  -1   1  16      321.25      306.07      5.90 o
   0   1  16     1166.61     1145.18     11.55 o
   1   1  16      569.73      550.18      7.53 o
   2   1  16       13.43        2.48      3.48 o
   3   1  16       42.34       40.69      3.09 o
   4   1  16      359.23      334.18      6.77 o
   5   1  16      539.63      521.46      8.44 o
   6   1  16      229.06      233.18      6.45 o
   7   1  16       81.26       81.87      5.02 o
  -6   2  16       10.96       10.48      4.82 o
  -5   2  16        5.99        7.89      4.43 o
  -4   2  16      427.63      438.57      7.83 o
  -3   2  16      592.65      571.53      8.47 o
  -2   2  16      196.58      194.22      5.18 o
  -1   2  16       74.88       76.36      3.64 o
   0   2  16       65.48       57.98      3.28 o
   1   2  16       49.05       48.45      3.09 o
   2   2  16      360.94      339.05      6.28 o
   3   2  16     2202.43     2085.35     18.23 o
   4   2  16      313.62      310.18      6.57 o
   5   2  16        1.91        8.44      4.26 o
   6   2  16        0.46        5.70      4.09 o
   7   2  16       22.62       20.83      3.70 o
  -5   3  16       21.28       20.98      3.76 o
  -4   3  16      102.39      101.81      4.74 o
  -3   3  16      339.12      344.40      6.98 o
  -2   3  16      225.66      221.92      5.51 o
  -1   3  16      683.32      674.23      8.65 o
   0   3  16      424.38      406.70      6.77 o
   1   3  16      754.78      689.01      8.62 o
   2   3  16       15.68       19.10      2.71 o
   3   3  16      145.37      136.19      4.69 o
   4   3  16      317.63      329.60      6.68 o
   5   3  16      177.69      194.77      5.58 o
   6   3  16      423.93      435.05      8.26 o
   7   3  16      165.48      156.96      6.07 o
  -5   4  16      194.46      210.86      6.88 o
  -4   4  16      464.97      444.33      8.75 o
  -3   4  16      226.58      225.29      6.03 o
  -2   4  16        0.17       -2.54      3.94 o
  -1   4  16        7.26        7.53      3.87 o
   0   4  16        1.29        0.70      3.31 o
   1   4  16      513.92      491.91      7.71 o
   2   4  16     1156.47     1140.91     11.42 o
   3   4  16       46.95       44.75      3.56 o
   4   4  16        7.45        7.28      3.90 o
   5   4  16      226.74      208.80      5.80 o
   6   4  16      126.24      130.39      5.13 o
   7   4  16      154.07      179.15      6.03 o
  -4   5  16        1.56       -4.27      5.00 o
  -3   5  16       34.83       39.03      3.72 o
  -2   5  16      440.86      441.60      8.15 o
  -1   5  16      247.59      234.31      6.22 o
   0   5  16      332.34      334.95      6.86 o
   1   5  16       19.17       19.35      3.00 o
   2   5  16        9.33        6.92      3.86 o
   3   5  16        5.98       -1.14      4.04 o
   4   5  16      366.38      387.61      7.47 o
   5   5  16      675.06      670.70     10.08 o
   6   5  16       78.60       70.57      4.35 o
   7   5  16       18.94        6.56      4.74 o
  -3   6  16       75.67       74.55      4.84 o
  -2   6  16       32.15       32.80      4.09 o
  -1   6  16       19.97       18.39      3.38 o
   0   6  16      400.30      392.44      7.78 o
   1   6  16      267.95      271.85      6.58 o
   2   6  16      224.24      198.13      5.85 o
   3   6  16      138.45      149.97      5.18 o
   4   6  16      386.54      381.46      7.82 o
   5   6  16      315.64      336.55      7.66 o
   6   6  16       31.11       41.20      3.88 o
   7   6  16       33.16       30.78      4.36 o
  -1   7  16       73.87       84.49      4.67 o
   0   7  16       18.23       25.00      3.64 o
   1   7  16       71.59       61.10      4.32 o
   2   7  16        0.30       10.84      4.75 o
   3   7  16      935.22      953.68     12.35 o
   4   7  16      624.20      689.30     10.71 o
   5   7  16        0.29        0.73      4.73 o
   6   7  16       20.50       24.78      3.64 o
   1   8  16      253.91      231.57      7.06 o
   2   8  16      512.35      529.67      9.90 o
   3   8  16      135.40      131.18      5.87 o
   4   8  16        1.80       10.07      3.30 o
  -6   0  17      173.43      205.75      6.56 o
  -5   0  17       70.51       72.84      4.31 o
  -4   0  17       45.22       46.61      3.46 o
  -3   0  17       26.51       34.55      3.19 o
  -2   0  17      110.51      126.53      4.64 o
  -1   0  17      293.65      294.81      5.97 o
   0   0  17      383.10      375.28      6.62 o
   1   0  17      544.33      544.32      7.89 o
   2   0  17       33.12       44.51      3.11 o
   3   0  17        0.99       -1.79      3.58 o
   4   0  17      118.39      122.48      4.69 o
   5   0  17      507.09      477.02      8.75 o
   6   0  17      171.99      172.98      6.08 o
  -6   1  17      485.50      475.93      9.48 o
  -5   1  17      287.59      288.82      7.15 o
  -4   1  17        9.67        7.01      3.95 o
  -3   1  17       85.84       82.13      3.93 o
  -2   1  17      116.77      112.86      4.35 o
  -1   1  17      904.75      882.16      9.87 o
   0   1  17     1210.40     1179.87     12.30 o
   1   1  17      210.25      214.84      5.48 o
   2   1  17      141.39      131.86      4.50 o
   3   1  17        5.36        6.69      3.77 o
   4   1  17      623.66      601.65      9.17 o
   5   1  17      257.03      250.29      6.58 o
   6   1  17      310.28      301.85      7.44 o
   7   1  17       82.70       76.25      4.97 o
  -6   2  17        2.93        1.53      5.03 o
  -5   2  17        1.82       -1.38      4.56 o
  -4   2  17       51.73       59.93      4.12 o
  -3   2  17      312.03      330.80      6.77 o
  -2   2  17       88.49       86.20      4.13 o
  -1   2  17      234.30      249.37      5.60 o
   0   2  17      348.99      362.07      6.60 o
   1   2  17       24.97       24.96      2.90 o
   2   2  17       17.19       17.85      2.60 o
   3   2  17      350.81      324.70      6.77 o
   4   2  17      707.61      678.08      9.62 o
   5   2  17        1.24        4.27      4.06 o
   6   2  17        0.81       -2.22      4.44 o
   7   2  17       43.55       52.13      4.16 o
  -5   3  17        0.20       -4.86      4.86 o
  -4   3  17       92.79      114.79      4.83 o
  -3   3  17      354.05      351.70      7.15 o
  -2   3  17      548.76      536.85      8.51 o
  -1   3  17      352.18      342.97      6.81 o
   0   3  17       98.95       94.50      4.21 o
   1   3  17       63.03       68.32      3.47 o
   2   3  17        0.48       -3.15      3.46 o
   3   3  17      426.90      439.43      7.65 o
   4   3  17      628.32      580.59      8.99 o
   5   3  17      445.06      420.11      7.96 o
   6   3  17      108.96      114.26      5.26 o
   7   3  17       13.42       13.69      4.91 o
  -4   4  17      357.98      384.19      8.22 o
  -3   4  17       71.38       63.55      4.48 o
  -2   4  17      406.02      381.96      7.66 o
  -1   4  17       50.45       53.63      3.62 o
   0   4  17        5.86        0.00      4.12 o
   1   4  17      466.15      472.99      7.84 o
   2   4  17      904.11      815.49     10.27 o
   3   4  17      293.28      283.56      6.52 o
   4   4  17        0.98        6.54      3.96 o
   5   4  17       53.80       62.38      3.88 o
   6   4  17       20.66       31.35      3.51 o
   7   4  17      304.48      316.69      8.01 o
  -3   5  17       12.50       13.92      3.57 o
  -2   5  17       77.81       72.08      4.55 o
  -1   5  17       46.43       54.18      3.95 o
   0   5  17        6.59        1.02      4.50 o
   1   5  17      261.09      266.92      6.26 o
   2   5  17      248.75      257.83      6.33 o
   3   5  17       32.67       31.08      3.32 o
   4   5  17      126.78      114.54      4.83 o
   5   5  17      363.17      349.19      7.74 o
   6   5  17       65.57       59.97      4.39 o
   7   5  17       18.88       19.30      3.59 o
  -2   6  17       71.81       69.27      4.82 o
  -1   6  17      151.92      147.68      5.54 o
   0   6  17      508.89      507.74      8.99 o
   1   6  17      172.01      170.16      5.57 o
   2   6  17        0.98        6.26      3.95 o
   3   6  17        0.23       -2.39      3.85 o
   4   6  17      341.12      366.26      7.88 o
   5   6  17      236.95      252.02      6.70 o
   6   6  17      199.42      210.62      6.53 o
   0   7  17       15.88        8.42      5.24 o
   1   7  17       19.77       17.78      3.85 o
   2   7  17      212.25      232.47      6.66 o
   3   7  17      752.20      746.96     11.07 o
   4   7  17      335.70      335.79      7.99 o
   5   7  17        0.26        9.25      4.29 o
  -6   0  18        0.42        6.96      4.62 o
  -5   0  18       82.69      115.39      4.88 o
  -4   0  18       12.89       12.51      4.34 o
  -3   0  18      294.43      313.94      6.84 o
  -2   0  18      689.54      675.35      9.18 o
  -1   0  18       21.64       18.39      2.98 o
   0   0  18       30.94       40.37      3.19 o
   1   0  18       95.88       98.14      4.47 o
   2   0  18      459.47      470.18      8.02 o
   3   0  18        0.24       -4.06      4.06 o
   4   0  18      110.61      116.77      4.83 o
   5   0  18      120.77      115.36      5.32 o
   6   0  18        7.66       12.12      4.81 o
  -6   1  18      481.44      541.84     10.17 o
  -5   1  18      156.40      177.60      6.06 o
  -4   1  18        0.23        1.50      4.11 o
  -3   1  18        0.88        2.19      3.77 o
  -2   1  18      160.11      151.95      4.98 o
  -1   1  18      141.52      135.87      4.84 o
   0   1  18     1347.67     1409.76     14.09 o
   1   1  18      465.17      479.40      7.99 o
   2   1  18       19.60       20.41      3.00 o
   3   1  18        0.36        1.14      3.90 o
   4   1  18      401.27      386.95      7.75 o
   5   1  18      323.10      331.96      7.59 o
   6   1  18      110.00       97.14      5.31 o
  -5   2  18       22.47       20.34      4.04 o
  -4   2  18      239.08      237.71      6.49 o
  -3   2  18      164.70      158.32      5.39 o
  -2   2  18       30.30       36.90      3.55 o
  -1   2  18      229.67      231.33      5.80 o
   0   2  18      143.22      159.31      5.01 o
   1   2  18       75.99       75.53      3.90 o
   2   2  18       15.63       18.71      2.76 o
   3   2  18      305.95      314.17      6.86 o
   4   2  18      110.50      118.98      4.99 o
   5   2  18       80.60       86.24      4.59 o
   6   2  18       33.24       36.69      3.99 o
  -4   3  18       10.43       12.15      4.54 o
  -3   3  18       50.60       48.53      4.15 o
  -2   3  18      341.04      315.23      7.30 o
  -1   3  18     1122.90     1127.79     12.30 o
   0   3  18       65.27       64.40      3.94 o
   1   3  18       98.73       95.79      4.32 o
   2   3  18        3.87        6.24      4.02 o
   3   3  18     1279.56     1228.98     12.75 o
   4   3  18      192.65      181.94      5.82 o
   5   3  18       36.66       36.28      3.93 o
   6   3  18      146.10      141.27      5.87 o
   7   3  18        3.35        1.29      4.94 o
  -4   4  18      213.58      215.04      6.63 o
  -3   4  18       44.56       45.48      4.09 o
  -2   4  18      309.42      327.79      7.37 o
  -1   4  18      147.34      143.22      5.39 o
   0   4  18       46.86       48.25      3.66 o
   1   4  18      200.01      209.88      5.86 o
   2   4  18      979.33     1002.34     11.67 o
   3   4  18      131.64      132.10      5.08 o
   4   4  18        5.94       10.82      4.58 o
   5   4  18       11.67       11.01      5.17 o
   6   4  18       86.37       81.76      4.72 o
  -3   5  18      157.37      149.23      6.14 o
  -2   5  18      190.66      191.74      6.37 o
  -1   5  18       45.32       45.49      3.91 o
   0   5  18      149.06      155.94      5.48 o
   1   5  18       83.93       78.17      4.39 o
   2   5  18      272.94      278.48      6.69 o
   3   5  18       16.52        6.25      4.84 o
   4   5  18       42.66       48.16      3.65 o
   5   5  18      120.78      130.76      5.37 o
   6   5  18       81.39       86.57      4.83 o
  -1   6  18       36.53       37.48      3.82 o
   0   6  18      220.01      220.44      6.76 o
   1   6  18      509.60      487.10      9.36 o
   2   6  18       21.33       20.16      3.65 o
   3   6  18        0.71        0.69      4.41 o
   4   6  18      273.29      234.22      6.81 o
   5   6  18       93.86       89.45      4.92 o
   1   7  18        7.62       18.13      3.32 o
   2   7  18       22.64       20.87      3.51 o
   3   7  18      158.76      165.46      6.07 o
   4   7  18      107.50      112.89      5.33 o
  -5   0  19       18.96       24.22      3.55 o
  -4   0  19      209.11      252.80      6.73 o
  -3   0  19      200.47      210.91      6.03 o
  -2   0  19      179.02      197.76      5.76 o
  -1   0  19        7.99        4.78      4.29 o
   0   0  19      120.60      111.61      4.61 o
   1   0  19      607.59      653.51      9.63 o
   2   0  19      422.64      445.81      8.07 o
   3   0  19       33.97       29.29      3.49 o
   4   0  19       97.39       94.89      4.88 o
   5   0  19       13.93       11.94      3.61 o
  -5   1  19       18.08       25.68      4.13 o
  -4   1  19        6.16       -1.14      4.99 o
  -3   1  19      136.18      145.48      5.19 o
  -2   1  19        0.20       -4.09      4.09 o
  -1   1  19      580.20      629.45      9.15 o
   0   1  19      517.89      526.12      8.53 o
   1   1  19      275.48      263.95      6.63 o
   2   1  19       22.45       19.78      3.12 o
   3   1  19        2.94        0.81      4.04 o
   4   1  19      121.95      134.34      5.20 o
   5   1  19      267.35      277.60      7.30 o
   6   1  19      117.83      115.99      5.77 o
  -5   2  19      264.40      299.96      7.74 o
  -4   2  19       53.12       48.67      4.29 o
  -3   2  19       24.10       25.71      3.60 o
  -2   2  19       55.50       58.30      3.79 o
  -1   2  19      102.12      126.75      4.91 o
   0   2  19      787.86      809.24     10.52 o
   1   2  19      237.27      244.28      6.39 o
   2   2  19      207.72      226.89      5.90 o
   3   2  19      185.85      172.34      5.74 o
   4   2  19        2.03        1.29      4.05 o
   5   2  19        0.26       -1.15      4.45 o
   6   2  19      309.40      302.71      7.83 o
  -4   3  19        9.11       11.79      5.06 o
  -3   3  19       52.18       57.08      4.34 o
  -2   3  19      819.52      875.30     11.39 o
  -1   3  19      665.77      658.67     10.00 o
   0   3  19       36.29       36.36      3.64 o
   1   3  19      219.10      235.29      6.13 o
   2   3  19        4.32        6.88      4.13 o
   3   3  19      385.08      419.66      8.05 o
   4   3  19      186.72      193.77      6.03 o
   5   3  19      159.07      156.07      6.11 o
   6   3  19       58.45       47.32      4.39 o
  -3   4  19       13.39       19.92      3.47 o
  -2   4  19      246.85      266.78      6.93 o
  -1   4  19      132.12      143.94      5.58 o
   0   4  19      153.52      161.11      5.40 o
   1   4  19      210.88      210.09      6.12 o
   2   4  19      197.40      183.62      5.71 o
   3   4  19       79.36       80.09      4.52 o
   4   4  19       17.99       18.12      3.30 o
   5   4  19      193.06      187.74      6.41 o
   6   4  19       88.93      101.26      5.31 o
  -2   5  19      233.91      226.93      7.07 o
  -1   5  19       24.88       17.49      3.49 o
   0   5  19       12.67       10.62      5.02 o
   1   5  19      190.34      197.26      6.21 o
   2   5  19      217.68      228.78      6.56 o
   3   5  19      183.57      207.69      6.33 o
   4   5  19      122.33      134.09      5.43 o
   5   5  19        4.24        1.97      4.96 o
   0   6  19      328.45      319.12      7.99 o
   1   6  19      495.32      502.15      9.38 o
   2   6  19       16.72       20.00      3.61 o
   3   6  19       11.98       15.14      3.64 o
   4   6  19      114.03      112.24      5.35 o
  -5   0  20        6.26        5.35      5.01 o
  -4   0  20        9.38       13.62      3.45 o
  -3   0  20      302.39      366.19      8.04 o
  -2   0  20      232.47      245.31      6.68 o
  -1   0  20        2.41        1.86      3.80 o
   0   0  20       81.74       79.71      4.22 o
   1   0  20      177.05      184.19      5.82 o
   2   0  20      187.29      202.72      6.03 o
   3   0  20       29.33       30.59      3.74 o
   4   0  20      231.61      251.14      7.09 o
   5   0  20       11.12        4.54      5.73 o
  -4   1  20      134.85      167.14      5.89 o
  -3   1  20       35.51       39.22      3.90 o
  -2   1  20       44.48       54.18      3.92 o
  -1   1  20       58.67       63.47      3.98 o
   0   1  20      314.81      323.10      7.14 o
   1   1  20       26.21       30.42      3.56 o
   2   1  20       22.60       25.78      3.34 o
   3   1  20      204.45      209.87      6.38 o
   4   1  20       87.09       90.35      5.09 o
   5   1  20       31.13       25.61      4.25 o
  -4   2  20      252.91      269.24      7.65 o
  -3   2  20        2.42        1.41      4.56 o
  -2   2  20        1.18        2.00      4.29 o
  -1   2  20      132.03      142.49      5.21 o
   0   2  20      327.38      344.15      7.64 o
   1   2  20      653.94      645.61     10.06 o
   2   2  20       54.10       51.77      4.22 o
   3   2  20       67.15       72.29      4.52 o
   4   2  20        0.24        7.55      4.06 o
   5   2  20        0.96       -4.67      4.67 o
  -3   3  20       36.73       46.83      4.32 o
  -2   3  20      118.46      146.02      5.60 o
  -1   3  20      299.27      292.49      7.56 o
   0   3  20        3.85        8.87      4.23 o
   1   3  20       10.26       10.49      4.61 o
   2   3  20      120.13      135.68      5.25 o
   3   3  20       88.65       85.56      4.73 o
   4   3  20      167.23      150.32      5.86 o
   5   3  20      429.56      422.54      9.06 o
  -2   4  20      162.34      178.04      6.08 o
  -1   4  20      130.04      140.30      5.63 o
   0   4  20      222.22      224.50      6.56 o
   1   4  20      115.83      108.53      5.04 o
   2   4  20       29.37       27.73      3.85 o
   3   4  20        1.33        1.15      4.39 o
   4   4  20      100.85      107.80      5.07 o
   5   4  20      204.97      211.56      6.94 o
  -1   5  20        0.16        2.28      4.73 o
   0   5  20       41.49       46.52      3.95 o
   1   5  20      149.37      153.13      5.84 o
   2   5  20      415.31      432.85      8.86 o
   3   5  20      145.15      154.05      5.92 o
   4   5  20       90.38       85.14      4.98 o
   1   6  20       11.58       19.32      3.79 o
   2   6  20        7.43        2.55      5.11 o
   3   6  20      144.70      152.73      6.19 o
  -4   0  21      101.10      116.57      5.49 o
  -3   0  21      183.65      203.91      6.58 o
  -2   0  21      234.25      277.01      7.19 o
  -1   0  21       20.80       12.60      5.07 o
   0   0  21        1.00       -0.22      4.18 o
   1   0  21      177.50      204.44      6.24 o
   2   0  21       21.19       24.14      3.60 o
   3   0  21      140.86      154.96      6.04 o
   4   0  21      275.27      310.81      8.11 o
  -4   1  21       84.38      105.98      5.87 o
  -3   1  21      162.66      164.70      6.31 o
  -2   1  21        0.23       -2.30      4.49 o
  -1   1  21      196.76      233.82      6.51 o
   0   1  21       16.82       27.30      3.38 o
   1   1  21       18.42       17.92      3.41 o
   2   1  21       60.84       71.04      4.18 o
   3   1  21      339.99      333.22      8.25 o
   4   1  21      184.12      194.56      6.82 o
  -3   2  21       37.95       41.73      4.35 o
  -2   2  21       63.89       79.23      4.64 o
  -1   2  21       10.08        6.63      4.94 o
   0   2  21      278.43      296.77      7.40 o
   1   2  21      274.41      291.72      7.37 o
   2   2  21      319.01      338.67      7.84 o
   3   2  21       64.13       70.93      4.63 o
   4   2  21        1.06        5.87      4.72 o
   5   2  21        2.51        1.82      4.68 o
  -2   3  21      204.92      212.39      6.71 o
  -1   3  21      114.98      132.65      5.67 o
   0   3  21       29.97       32.80      3.78 o
   1   3  21       50.49       40.31      4.15 o
   2   3  21      301.87      324.32      7.78 o
   3   3  21       38.35       38.58      4.21 o
   4   3  21       12.56       13.10      5.10 o
  -1   4  21      132.52      141.78      5.91 o
   0   4  21      238.28      251.72      7.18 o
   1   4  21      115.49      124.51      5.40 o
   2   4  21       15.80       21.20      3.49 o
   3   4  21        0.45        7.85      4.47 o
   4   4  21       38.88       39.72      4.13 o
   0   5  21       36.82       39.44      4.13 o
   1   5  21       67.36       75.91      5.02 o
   2   5  21       49.71       58.03      4.65 o
   3   5  21      191.52      189.86      6.65 o
  -3   0  22      118.99      135.65      6.00 o
  -2   0  22       52.57       56.35      4.54 o
  -1   0  22       18.90       32.49      3.91 o
   0   0  22      201.40      256.32      6.96 o
   1   0  22       50.28       62.68      4.65 o
   2   0  22       69.78       67.37      4.67 o
   3   0  22       54.08       68.84      4.62 o
  -3   1  22      323.95      428.42      9.24 o
  -2   1  22      183.90      199.39      6.77 o
  -1   1  22        6.63       18.21      3.33 o
   0   1  22       63.93       71.07      4.74 o
   1   1  22        0.70        2.58      4.64 o
   2   1  22        9.17        8.62      4.77 o
   3   1  22      447.01      498.54     10.03 o
  -2   2  22        8.92       14.50      3.64 o
  -1   2  22       78.24       84.38      5.10 o
   0   2  22      126.25      144.82      5.82 o
   1   2  22      179.34      196.57      6.26 o
   2   2  22       77.58       73.44      4.96 o
   3   2  22      209.69      205.10      7.31 o
   4   2  22        5.63        9.85      5.13 o
  -1   3  22       88.99      106.32      5.32 o
   0   3  22       56.81       59.72      4.31 o
   1   3  22       94.77      113.05      5.49 o
   2   3  22      518.23      525.37     10.67 o
   3   3  22       88.58       97.65      5.39 o
   0   4  22      186.54      183.06      6.82 o
   1   4  22       65.50       61.11      4.82 o
   2   4  22       18.75       20.71      3.83 o
   3   4  22       13.19       12.75      5.41 o
  -2   0  23      107.29      130.75      6.07 o
  -1   0  23       50.43       49.67      4.51 o
   0   0  23      105.01      128.77      5.84 o
   1   0  23      170.75      192.19      6.75 o
   2   0  23        6.50        3.86      4.95 o
  -1   1  23       21.95        8.37      5.75 o
   0   1  23        0.14       -4.65      4.65 o
   1   1  23       30.96       41.27      4.23 o
   2   1  23        5.17        9.70      5.10 o
  -1   2  23      142.45      165.45      6.60 o
   0   2  23       31.08       23.79      4.23 o
   1   2  23       14.37       20.67      3.87 o
   2   2  23      157.46      176.67      6.79 o
 
